# Supplementary material for: Bioinformatic screening of human ESTs for differentially expressed genes in normal and tumor tissues
Source: BMC Genomics. 2006 Apr 26;7:94. doi: 10.1186/1471-2164-7-94 (PMC1459866; doi:10.1186/1471-2164-7-94)
Supplement: Additional File 1 — Upregulated candidates complete list. Upregulated genes in tumor tissues (complete list). Hits displaying at least a 10-fold increase in tumor-derived libraries compared to their normal tissue counterpart are shown. Chromosomal locations for each hit were inferred from Ensembl cytogenetic map. Hits were sorted by p value (exact Fisher's test; p < 0.05, Bonferroni corrected), ranked by expression ratio and ordered by tissue. Both known and novel ('NULL') transcripts are listed. 'Y': 'Yes'; 'ND': non-determined. Pubmed ID (PMID) is given for annotated candidate transcripts whose differential expression was documented in previously published data. '*': in silico studies. [file 1471-2164-7-94-S1.xls]

## Sheet: output_up.upregulated_all_trans
Ensembl ID	Chromosome	Banding	Description	Tissue	Normal Tissue EST Count	Normal Tissue Total EST Count	Tumor Tissue EST Count	Tumor Tissue Total EST Count	P value	Expression Ratio	SAGE data (expression detected in normal tissue)	Reference to published literature (for breast and liver only)
ENST00000231751	3	p21.31	Lactotransferrin precursor (Lactoferrin) [Contains: Lactoferroxin A; Lactoferroxin B; Lactoferroxin C]. [Source:SWISSPROT;Acc:P02788]	BLOOD	1	17711	324	19257	7.21816e-91	297.98847	Y
ENST00000215071	19	q13.2	26S proteasome non-ATPase regulatory subunit 8 (26S proteasome regulatory subunit S14) (p31). [Source:SWISSPROT;Acc:P48556]	BLOOD	1	17711	82	19257	2.2114e-22	75.41684	Y
ENST00000225275	17	q23.2	Myeloperoxidase precursor (EC 1.11.1.7) (MPO). [Source:SWISSPROT;Acc:P05164]	BLOOD	5	17711	287	19257	8.392e-74	52.79178
ENST00000271846	1	q21.3	Calgranulin A (Migration inhibitory factor-related protein 8) (MRP-8) (Cystic fibrosis antigen) (CFAG) (P8) (Leukocyte L1 complex light chain) (S100 calcium-binding protein A8) (Calprotectin L1L subunit) (Urinary stone protein band A). [Source:SWISSPROT;Acc:P05109]	BLOOD	1	17711	57	19257	1.95326e-15	52.42390	Y
ENST00000261267	12	q15	Lysozyme C precursor (EC 3.2.1.17) (1,4-beta-N-acetylmuramidase C). [Source:SWISSPROT;Acc:P00695]	BLOOD	2	17711	109	19257	1.66326e-28	50.12460	Y
ENST00000320868	16	p13.3	Hemoglobin alpha chain. [Source:SWISSPROT;Acc:P01922]	BLOOD	1	17711	50	19257	1.66953e-13	45.98588
ENST00000225655	17	p13.2	Profilin I. [Source:SWISSPROT;Acc:P07737]	BLOOD	1	17711	47	19257	1.11703e-12	43.22672	Y
ENST00000327857	8	p23.1	Neutrophil defensin 3 precursor (HNP-3) (HP-3) (HP3) (Defensin, alpha 3) [Contains: HP 3-56; Neutrophil defensin 2 (HNP-2) (HP-2) (HP2)]. [Source:SWISSPROT;Acc:P59666]	BLOOD	1	17711	45	19257	3.95765e-12	41.38729
ENST00000302538	17	p13.3	Active breakpoint cluster region-related protein. [Source:SWISSPROT;Acc:Q12979]	BLOOD	1	17711	39	19257	1.73896e-10	35.86898	Y
ENST00000261189	12	p11.23	Transmembrane 7 superfamily protein member 3 precursor (Seven span transmembrane protein). [Source:SWISSPROT;Acc:Q9NS93]	BLOOD	1	17711	37	19257	6.10774e-10	34.02955
ENST00000295685	2	q35	ARP2/3 complex 34 kDa subunit (P34-ARC) (Actin-related protein 2/3 complex subunit 2). [Source:SWISSPROT;Acc:O15144]	BLOOD	1	17711	35	19257	2.13939e-09	32.19011	Y
ENST00000294800	1	q23.3	Low affinity immunoglobulin gamma Fc region receptor III-A precursor (IgG FC receptor III-2) (Fc-gamma RIII-alpha) (Fc-gamma RIIIA) (FcRIIIA) (Fc-gamma RIII) (FcRIII) (CD16-A) (FcR-10). [Source:SWISSPROT;Acc:P08637]	BLOOD	1	17711	32	19257	1.39446e-08	29.43096	Y
ENST00000314888	9	p13.3	Talin 1. [Source:SWISSPROT;Acc:Q9Y490]	BLOOD	1	17711	30	19257	4.84458e-08	27.59153	Y
ENST00000290507	1	p36.13	Protein-arginine deiminase type IV (EC 3.5.3.15) (Peptidylarginine deiminase IV) (HL-60 PAD). [Source:SWISSPROT;Acc:Q9UM07]	BLOOD	1	17711	29	19257	9.01666e-08	26.67181	Y
ENST00000217456	20	p11.21	Adipocyte plasma membrane-associated protein (BSCv protein). [Source:SWISSPROT;Acc:Q9HDC9]	BLOOD	1	17711	29	19257	9.01666e-08	26.67181	Y
ENST00000230338	6	p21.1	G1/S-specific cyclin D3. [Source:SWISSPROT;Acc:P30281]	BLOOD	1	17711	28	19257	1.67639e-07	25.75209	Y
ENST00000277940	10	q22.1	Proactivator polypeptide precursor [Contains: Saposin A (Protein A); Saposin B (Sphingolipid activator protein 1) (SAP-1) (Cerebroside sulfate activator) (CSAct) (Dispersin) (Sulfatide/GM1 activator); Saposin C (Co-beta-glucosidase) (A1 activator) (Glucosylceramidase activator) (Sphingolipid activator protein 2) (SAP-2); Saposin D (Protein C) (Component C)]. [Source:SWISSPROT;Acc:P07602]	BLOOD	2	17711	47	19257	1.34307e-11	21.61336	Y
ENST00000279550	12	p13.2	DNA-binding protein A (Cold shock domain protein A) (Single-strand DNA binding protein NF-GMB). [Source:SWISSPROT;Acc:P16989]	BLOOD	2	17711	46	19257	2.47816e-11	21.15350	Y
ENST00000323076	13	q14.13	L-plastin (Lymphocyte cytosolic protein 1) (LCP-1) (LC64P). [Source:SWISSPROT;Acc:P13796]	BLOOD	2	17711	41	19257	5.22745e-10	18.85421	Y
ENST00000296289	3	p21.1	Transketolase (EC 2.2.1.1) (TK). [Source:SWISSPROT;Acc:P29401]	BLOOD	2	17711	39	19257	1.75719e-09	17.93449	Y
ENST00000308068	22	q13.1	Cyclic-AMP-dependent transcription factor ATF-4 (Activating transcription factor 4) (DNA-binding protein TAXREB67) (Cyclic AMP response element-binding protein 2) (CREB2). [Source:SWISSPROT;Acc:P18848]	BLOOD	3	17711	34	19257	2.17582e-07	10.42347
ENST00000262776	17	q25.3	galectin 3 binding protein; L3 antigen; Mac-2-binding protein; serum protein 90K. [Source:RefSeq;Acc:NM_005567]	BONE	2	20021	121	44936	3.05502e-17	26.95546	ND
ENST00000316403	8	p21.1	Clusterin precursor (Complement-associated protein SP-40,40) (Complement cytolysis inhibitor) (CLI) (NA1/NA2) (Apolipoprotein J) (Apo-J) (TRPM-2). [Source:SWISSPROT;Acc:P10909]	BONE	1	20021	50	44936	1.62263e-07	22.27724	ND
ENST00000321331	3	p22.1	NULL	BONE	4	20021	126	44936	7.20653e-16	14.03466	ND
ENST00000318333	10	q23.32	Signal recognition particle 9 kDa protein (SRP9). [Source:SWISSPROT;Acc:P49458]	BONE	8	20021	212	44936	1.10633e-24	11.80694	ND
ENST00000272082	1	q42.12	Signal recognition particle 9 kDa protein (SRP9). [Source:SWISSPROT;Acc:P49458]	BONE	3	20021	78	44936	8.81371e-10	11.58416	ND
ENST00000287603	13	q31.1	Prothymosin alpha. [Source:SWISSPROT;Acc:P06454]	BONE	3	20021	77	44936	1.22884e-09	11.43565	ND
ENST00000327620	1	p36.11	NULL	BONE	14	20021	349	44936	4.68825e-39	11.10679	ND
ENST00000167586	17	q21.2	Keratin, type I cytoskeletal 14 (Cytokeratin 14) (K14) (CK 14). [Source:SWISSPROT;Acc:P02533]	BRAIN	1	82564	482	98985	1.38514e-125	402.03918
ENST00000292304	1	q22	Lamin A/C (70 kDa lamin). [Source:SWISSPROT;Acc:P02545]	BRAIN	1	82564	42	98985	1.72885e-10	35.03246
ENST00000307407	4	q13.3	Interleukin-8 precursor (IL-8) (CXCL8) (Monocyte-derived neutrophil chemotactic factor) (MDNCF) (T-cell chemotactic factor) (Neutrophil- activating protein 1) (NAP-1) (Lymphocyte-derived neutrophil- activating factor) (LYNAP) (Protein 3-10C) (Neutrophil-activating factor) (NAF) (Granulocyte chemotactic protein 1) (GCP-1) (Emoctakin). [Source:SWISSPROT;Acc:P10145]	BRAIN	1	82564	37	98985	3.18507e-09	30.86193	Y
ENST00000326587	X	p11.22	Melanoma-associated antigen D1 (MAGE-D1 antigen) (Neurotrophin receptor-interacting MAGE homolog) (PRO2292) (PP2250). [Source:SWISSPROT;Acc:Q9Y5V3]	BRAIN	1	82564	35	98985	1.01709e-08	29.19372
ENST00000307404	8	q24.3	Block of proliferation 1. [Source:SWISSPROT;Acc:Q14137]	BRAIN	1	82564	32	98985	5.77175e-08	26.69140	Y
ENST00000216181	22	q12.3	Myosin heavy chain, nonmuscle type A (Cellular myosin heavy chain, type A) (Nonmuscle myosin heavy chain-A) (NMMHC-A). [Source:SWISSPROT;Acc:P35579]	BRAIN	1	82564	32	98985	5.77175e-08	26.69140
ENST00000330017	X	q28	Interleukin-1 receptor-associated kinase 1 (EC 2.7.1.-) (IRAK-1). [Source:SWISSPROT;Acc:P51617]	BRAIN	1	82564	31	98985	1.02779e-07	25.85729	Y
ENST00000298087	X	q13.1	54 kDa nuclear RNA- and DNA-binding protein (p54(nrb)) (p54nrb) (55 kDa nuclear protein) (NMT55) (Non-POU domain-containing octamer- binding protein) (DNA-binding P52/P100 complex, 52 kDa subunit). [Source:SWISSPROT;Acc:Q15233]	BRAIN	4	82564	117	98985	5.55988e-26	24.39761	Y
ENST00000263097	19	p13.3	Calponin H2, smooth muscle (Neutral calponin). [Source:SWISSPROT;Acc:Q99439]	BRAIN	1	82564	29	98985	3.24998e-07	24.18908	Y
ENST00000158529	X	q28	Filamin A (Alpha-filamin) (Filamin 1) (Endothelial actin-binding protein) (ABP-280) (Nonmuscle filamin). [Source:SWISSPROT;Acc:P21333]	BRAIN	2	82564	53	98985	3.48806e-12	22.10381	Y
ENST00000225901	17	q21.2	Keratin, type I cytoskeletal 19 (Cytokeratin 19) (K19) (CK 19). [Source:SWISSPROT;Acc:P08727]	BRAIN	2	82564	47	98985	1.05872e-10	19.60150	Y
ENST00000312604	6	p21.1	over-expressed breast tumor protein. [Source:RefSeq;Acc:NM_013397]	BRAIN	5	82564	111	98985	1.84815e-23	18.51716	Y
ENST00000265093	5	q35.1	Vacuolar ATP synthase subunit H (EC 3.6.3.14) (V-ATPase H subunit) (Vacuolar proton pump H subunit) (V-ATPase M9.2 subunit) (V-ATPase 9.2 kDa membrane accessory protein). [Source:SWISSPROT;Acc:O15342]	BRAIN	3	82564	65	98985	3.7233e-14	18.07230	Y
ENST00000280326	5	p15.2	T-complex protein 1, epsilon subunit (TCP-1-epsilon) (CCT-epsilon). [Source:SWISSPROT;Acc:P48643]	BRAIN	2	82564	42	98985	1.77958e-09	17.51623	Y
ENST00000055077	7	q11.23	Activator 1 40 kDa subunit (Replication factor C 40 kDa subunit) (A1 40 kDa subunit) (RF-C 40 kDa subunit) (RFC40). [Source:SWISSPROT;Acc:P35250]	BRAIN	2	82564	36	98985	5.08479e-08	15.01391
ENST00000255029	1	q23.1	brevican isoform 1; chondroitin sulfate proteoglycan BEHAB. [Source:RefSeq;Acc:NM_021948]	BRAIN	13	82564	214	98985	7.14238e-41	13.73067	Y
ENST00000230685	5	q33.1	HLA class II histocompatibility antigen, gamma chain (HLA-DR antigens associated invariant chain) (Ia antigen-associated invariant chain) (Ii) (p33) (CD74 antigen). [Source:SWISSPROT;Acc:P04233]	BRAIN	2	82564	32	98985	4.63044e-07	13.34570
ENST00000331870	9	p22.3	NULL	BRAIN	13	82564	188	98985	1.02384e-34	12.06246
ENST00000217256	20	p13	BA371L19.2 (Novel protein similar to 40S ribosomal protein S10 (RPS10)). [Source:SPTREMBL;Acc:Q9NQ39]	BRAIN	8	82564	115	98985	1.0171e-21	11.99028
ENST00000304636	2	q32.2	Collagen alpha 1(III) chain precursor. [Source:SWISSPROT;Acc:P02461]	BRAIN	4	82564	57	98985	2.33059e-11	11.88601
ENST00000244091	20	q13.12	NULL	BRAIN	24	82564	340	98985	3.17291e-61	11.81650
ENST00000265056	3	q21.3	DNA replication licensing factor MCM2 (Minichromosome maintenance protein 2 homolog) (Nuclear protein BM28). [Source:SWISSPROT;Acc:P49736]	BRAIN	3	82564	42	98985	1.24986e-08	11.67749
ENST00000281043	2	p24.3	N-myc proto-oncogene protein. [Source:SWISSPROT;Acc:P04198]	BRAIN	3	82564	41	98985	2.14428e-08	11.39945	Y
ENST00000233809	2	q35	Insulin-like growth factor binding protein 2 precursor (IGFBP-2) (IBP-2) (IGF-binding protein 2). [Source:SWISSPROT;Acc:P18065]	BRAIN	4	82564	53	98985	2.01085e-10	11.05191	Y
ENST00000316486	7	p22.1	Fascin (Singed-like protein) (55 kDa actin bundling protein) (p55). [Source:SWISSPROT;Acc:Q16658]	BRAIN	8	82564	103	98985	6.41825e-19	10.73912	Y
ENST00000255409	1	q32.1	Chitinase-3 like protein 1 precursor (Cartilage glycoprotein-39) (GP- 39) (39 kDa synovial protein) (YKL-40). [Source:SWISSPROT;Acc:P36222]	BRAIN	6	82564	77	98985	1.88974e-14	10.70436
ENST00000244577	6	p21.31	40S ribosomal protein S10. [Source:SWISSPROT;Acc:P46783]	BRAIN	14	82564	179	98985	8.31501e-32	10.66464	Y
ENST00000216492	14	q32.12	Chromogranin A precursor (CgA) (Pituitary secretory protein I) (SP-I) [Contains: Vasostatin I; Vasostatin II; EA-92; ES-43; Pancreastatin; SS-18; WA-8; WE-14; LF-19; AL-11; GV-19; GR-44; ER-37]. [Source:SWISSPROT;Acc:P10645]	BRAIN	6	82564	75	98985	5.48345e-14	10.42633	Y
ENST00000247550	9	q22.31	BA526D8.2 (Novel protein similar to KIAA1074). [Source:SPTREMBL;Acc:Q9H560]	BRAIN	6	82564	74	98985	9.32759e-14	10.28731
ENST00000227378	11	q24.1	Heat shock cognate 71 kDa protein. [Source:SWISSPROT;Acc:P11142]	COLON	5	12607	530	99515	2.12633e-21	13.42855	Y
ENST00000301821	3	p22.2	40S ribosomal protein SA (P40) (34/67 kDa laminin receptor) (Colon carcinoma laminin-binding protein) (NEM/1CHD4) (Multidrug resistance- associated protein MGr1-Ag). [Source:SWISSPROT;Acc:P08865]	COLON	3	12607	282	99515	1.40197e-11	11.90834	Y
ENST00000244091	20	q13.12	NULL	COLON	3	12607	238	99515	1.6546e-09	10.05030
ENST00000282050	18	q21.1	ATP synthase alpha chain, mitochondrial precursor (EC 3.6.3.14). [Source:SWISSPROT;Acc:P25705]	EYE	14	22847	2305	47984	0	78.39270	ND
ENST00000326308	16	q22.2	NULL	EYE	1	22847	104	47984	8.59331e-17	49.51834	ND
ENST00000233084	2	p24.3	ATP-dependent helicase DDX1 (DEAD-box protein 1) (DEAD-box protein- retinoblastoma) (DBP-RB). [Source:SWISSPROT;Acc:Q92499]	EYE	2	22847	144	47984	4.69691e-22	34.28193	ND
ENST00000229264	12	p13.31	Guanine nucleotide-binding protein G(I)/G(S)/G(T) beta subunit 3 (Transducin beta chain 3). [Source:SWISSPROT;Acc:P16520]	EYE	1	22847	67	47984	1.03933e-10	31.90124	ND
ENST00000282058	18	q21.1	coiled-coil domain containing 5 (spindle associated). [Source:RefSeq;Acc:NM_138443]	EYE	2	22847	58	47984	3.03763e-08	13.80800	ND
ENST00000319622	15	q23	Pyruvate kinase, M1 isozyme (EC 2.7.1.40) (Pyruvate kinase muscle isozyme) (Cytosolic thyroid hormone-binding protein) (CTHBP) (THBP1). [Source:SWISSPROT;Acc:P14618]	LIVER	1	29607	155	40591	7.8569e-36	113.05671		PMID: 11466695
ENST00000293308	12	q13.13	Keratin, type II cytoskeletal 8 (Cytokeratin 8) (K8) (CK 8). [Source:SWISSPROT;Acc:P05787]	LIVER	1	29607	143	40591	5.29096e-33	104.30393	Y
ENST00000320381	16	p11.2	Fructose-bisphosphate aldolase A (EC 4.1.2.13) (Muscle-type aldolase) (Lung cancer antigen NY-LU-1). [Source:SWISSPROT;Acc:P04075]	LIVER	1	29607	100	40591	6.66786e-23	72.93981	Y	PMID: 10894831
ENST00000307677	20	q11.21	Apoptosis regulator Bcl-X (Bcl-2-like 1 protein). [Source:SWISSPROT;Acc:Q07817]	LIVER	1	29607	83	40591	6.25493e-19	60.54005		PMID: 15179366
ENST00000234590	1	p36.23	Alpha enolase (EC 4.2.1.11) (2-phospho-D-glycerate hydro-lyase) (Non- neural enolase) (NNE) (Enolase 1) (Phosphopyruvate hydratase). [Source:SWISSPROT;Acc:P06733]	LIVER	3	29607	230	40591	2.34658e-50	55.92052	Y	PMID: 15800975
ENST00000323814	6	p21.1	Heat shock protein HSP 90-beta (HSP 84) (HSP 90). [Source:SWISSPROT;Acc:P08238]	LIVER	1	29607	54	40591	3.33929e-12	39.38750	Y	PMID: 15810071
ENST00000253130	X	q28	Dual specificity protein phosphatase 9 (EC 3.1.3.48) (EC 3.1.3.16) (Mitogen-activated protein kinase phosphatase 4) (MAP kinase phosphatase 4) (MKP-4). [Source:SWISSPROT;Acc:Q99956]	LIVER	1	29607	53	40591	5.67556e-12	38.65810
ENST00000291295	19	q13.32	NULL	LIVER	1	29607	51	40591	1.63785e-11	37.19931
ENST00000217399	20	q11.23	Protein-glutamine gamma-glutamyltransferase (EC 2.3.2.13) (Tissue transglutaminase) (TGase C) (TGC) (TG(C)) (Tranglutaminase 2) (TGase-H). [Source:SWISSPROT;Acc:P21980]	LIVER	1	29607	44	40591	6.60577e-10	32.09352
ENST00000312288	Y	p11.2	NULL	LIVER	1	29607	40	40591	5.40818e-09	29.17593
ENST00000302907	19	q13.42	40S ribosomal protein S9. [Source:SWISSPROT;Acc:P46781]	LIVER	1	29607	38	40591	1.54233e-08	27.71713	Y
ENST00000300408	17	q21.32	Prohibitin. [Source:SWISSPROT;Acc:P35232]	LIVER	1	29607	37	40591	2.6022e-08	26.98773
ENST00000224237	10	p13	Vimentin. [Source:SWISSPROT;Acc:P08670]	LIVER	3	29607	108	40591	3.31782e-22	26.25833	Y	PMID: 14647434, PMID: 11813304
ENST00000211475	6	p21.33	Chloride intracellular channel protein 1 (Nuclear chloride ion channel 27) (NCC27) (p64 CLCP) (Chloride channel ABP). [Source:SWISSPROT;Acc:O00299]	LIVER	1	29607	32	40591	3.5202e-07	23.34074		PMID: 16097030
ENST00000244091	20	q13.12	NULL	LIVER	3	29607	83	40591	1.40441e-16	20.18002
ENST00000324992	16	p12.1	Eukaryotic translation initiation factor 3 subunit 8 (eIF3 p110) (eIF3c). [Source:SWISSPROT;Acc:Q99613]	LIVER	2	29607	54	40591	4.04701e-11	19.69375		PMID: 12521301
ENST00000259925	6	p21.33	Tubulin beta-5 chain. [Source:SWISSPROT;Acc:P05218]	LIVER	7	29607	162	40591	4.45128e-30	16.88036
ENST00000247950	1	p36.11	nuclear distribution gene C homolog (A. nidulans); nuclear distribution gene C (A.nidulans) homolog. [Source:RefSeq;Acc:NM_006600]	LIVER	2	29607	41	40591	3.00065e-08	14.95266	Y
ENST00000196551	19	q13.43	40S ribosomal protein S5. [Source:SWISSPROT;Acc:P46782]	LIVER	2	29607	41	40591	3.00065e-08	14.95266	Y
ENST00000254810	17	q25.1	Histone H3.3 (H3.A) (H3.B) (H3.3Q). [Source:SWISSPROT;Acc:P06351]	LIVER	2	29607	39	40591	8.1823e-08	14.22326
ENST00000329762	9	p13.3	NULL	LIVER	6	29607	116	40591	5.83985e-21	14.10170	Y
ENST00000331925	17	q25.3	Actin, cytoplasmic 2 (Gamma-actin). [Source:SWISSPROT;Acc:P02571]	LIVER	18	29607	330	40591	2.07262e-56	13.37230	Y
ENST00000331870	9	p22.3	NULL	LIVER	3	29607	55	40591	2.02681e-10	13.37230
ENST00000268664	16	p13.3	40S ribosomal protein S2 (S4) (LLREP3 protein). [Source:SWISSPROT;Acc:P15880]	LIVER	9	29607	156	40591	6.36733e-27	12.64290	Y	PMID: 12422231, PMID: 12521301
ENST00000274065	4	q31.3	40S ribosomal protein S3a. [Source:SWISSPROT;Acc:P49241]	LIVER	8	29607	120	40591	4.19218e-20	10.94097	Y	PMID: 10953316
ENST00000229239	12	p13.31	Glyceraldehyde 3-phosphate dehydrogenase, liver (EC 1.2.1.12) (GAPDH). [Source:SWISSPROT;Acc:P04406]	LIVER	23	29607	328	40591	1.0034e-51	10.40185	Y	PMID: 8666326, PMID: 11813304
ENST00000293831	17	p13.1	Eukaryotic initiation factor 4A-I (eIF4A-I) (eIF-4A-I). [Source:SWISSPROT;Acc:P04765]	LIVER	6	29607	84	40591	3.90823e-14	10.21157	Y	PMID: 12521301
ENST00000225901	17	q21.2	Keratin, type I cytoskeletal 19 (Cytokeratin 19) (K19) (CK 19). [Source:SWISSPROT;Acc:P08727]	LUNG	1	31879	145	106745	1.17586e-15	43.30371
ENST00000332194	1	p36.33	OK/SW-CL.16. [Source:SPTREMBL;Acc:Q8NI70]	LUNG	3	31879	248	106745	2.21881e-24	24.68809
ENST00000188376	12	q23.1	Phosphate carrier protein, mitochondrial precursor (PTP). [Source:SWISSPROT;Acc:Q00325]	LUNG	3	31879	239	106745	2.10087e-23	23.79216	Y
ENST00000331870	9	p22.3	NULL	LUNG	4	31879	287	106745	2.1213e-27	21.42787
ENST00000238272	9	q34.11	WD repeat domain 34. [Source:RefSeq;Acc:NM_052844]	LUNG	1	31879	66	106745	5.20845e-07	19.71066
ENST00000244091	20	q13.12	NULL	LUNG	10	31879	640	106745	2.35676e-58	19.11336
ENST00000225740	17	p11.2	Aldehyde dehydrogenase, dimeric NADP-preferring (EC 1.2.1.5) (ALDH class 3) (ALDHIII). [Source:SWISSPROT;Acc:P30838]	LUNG	2	31879	115	106745	3.335e-11	17.17216
ENST00000310118	3	q27.1	26S proteasome non-ATPase regulatory subunit 2 (26S proteasome regulatory subunit S2) (26S proteasome subunit p97) (Tumor necrosis factor type 1 receptor associated protein 2) (55.11 protein). [Source:SWISSPROT;Acc:Q13200]	LUNG	2	31879	101	106745	1.01278e-09	15.08164	Y
ENST00000301183	19	q13.2	NULL	LUNG	2	31879	91	106745	1.13548e-08	13.58841
ENST00000330244	15	q25.2	40S ribosomal protein S17. [Source:SWISSPROT;Acc:P08708]	LUNG	4	31879	180	106745	5.04522e-16	13.43908
ENST00000321580	10	p15.1	Aldo-keto reductase family 1 member C1 (EC 1.1.1.-) (Trans-1,2- dihydrobenzene-1,2-diol dehydrogenase) (EC 1.3.1.20) (High-affinity hepatic bile acid-binding protein) (HBAB) (Chlordecone reductase homolog HAKRC) (Dihydrodiol dehydrogenase 2) (DD2) (20 alpha- hydroxysteroid dehydrogenase). [Source:SWISSPROT;Acc:Q04828]	LUNG	2	31879	85	106745	4.79206e-08	12.69247	Y
ENST00000268664	16	p13.3	40S ribosomal protein S2 (S4) (LLREP3 protein). [Source:SWISSPROT;Acc:P15880]	LUNG	28	31879	1162	106745	1.74421e-94	12.39382	Y
ENST00000293308	12	q13.13	Keratin, type II cytoskeletal 8 (Cytokeratin 8) (K8) (CK 8). [Source:SWISSPROT;Acc:P05787]	LUNG	3	31879	118	106745	1.52807e-10	11.74675	Y
ENST00000321645	14	q32.33	Ig gamma-4 chain C region. [Source:SWISSPROT;Acc:P01861]	LUNG	5	31879	181	106745	3.46556e-15	10.81100
ENST00000263167	1	p12	D-3-phosphoglycerate dehydrogenase (EC 1.1.1.95) (3-PGDH). [Source:SWISSPROT;Acc:O43175]	LYMPH	2	47164	129	74032	3.07663e-25	41.09139	ND
ENST00000294401	1	p36.31	NULL	LYMPH	1	47164	44	74032	6.87364e-09	28.03134	ND
ENST00000264710	2	p23.3	Ras-related protein Rab-10. [Source:SWISSPROT;Acc:O88386]	LYMPH	1	47164	43	74032	1.10134e-08	27.39426	ND
ENST00000254108	16	p11.2	RNA-binding protein FUS (Oncogene FUS) (Oncogene TLS) (Translocated in liposarcoma protein) (POMp75) (75 kDa DNA-pairing protein). [Source:SWISSPROT;Acc:P35637]	LYMPH	1	47164	41	74032	2.82326e-08	26.12011	ND
ENST00000253127	X	q28	Dyskerin (Nucleolar protein NAP57) (CBF5 homolog). [Source:SWISSPROT;Acc:O60832]	LYMPH	1	47164	40	74032	4.51673e-08	25.48303	ND
ENST00000287461	16	p11.2	NULL	LYMPH	2	47164	48	74032	1.04379e-08	15.28982	ND
ENST00000225972	17	q21.33	NULL	LYMPH	4	47164	86	74032	2.41374e-14	13.69713	ND
ENST00000315574	3	p21.31	WD-repeat protein 6. [Source:SWISSPROT;Acc:Q9NNW5]	LYMPH	2	47164	41	74032	2.45424e-07	13.06006	ND
ENST00000331896	14	q32.33	Ig alpha-1 chain C region. [Source:SWISSPROT;Acc:P01876]	LYMPH	13	47164	259	74032	8.44781e-40	12.69251	ND
ENST00000263737	2	p21	Tetratricopeptide repeat protein 7 (TPR repeat protein 7). [Source:SWISSPROT;Acc:Q9ULT0]	LYMPH	3	47164	59	74032	5.61294e-10	12.52916	ND
ENST00000326003	19	q13.41	Prostate specific antigen precursor (EC 3.4.21.77) (PSA) (Gamma- seminoprotein) (Kallikrein 3) (Semenogelase) (Seminin) (P-30 antigen). [Source:SWISSPROT;Acc:P07288]	MAMMARY GLAND	1	29636	225	67572	1.81417e-34	98.68141		PMID: 949459
ENST00000244091	20	q13.12	NULL	MAMMARY GLAND	1	29636	197	67572	4.32005e-30	86.40105
ENST00000271095	1	p35.2	Histone deacetylase 1 (HD1). [Source:SWISSPROT;Acc:Q13547]	MAMMARY GLAND	1	29636	113	67572	4.90932e-17	49.56000	Y
ENST00000331870	9	p22.3	NULL	MAMMARY GLAND	1	29636	85	67572	9.97358e-13	37.27964
ENST00000332289	16	q22.3	NULL	MAMMARY GLAND	1	29636	84	67572	1.41905e-12	36.84106
ENST00000228652	12	q13.13	NULL	MAMMARY GLAND	4	29636	274	67572	9.87695e-38	30.04301	Y
ENST00000304384	4	p16.3	NULL	MAMMARY GLAND	2	29636	123	67572	2.71527e-17	26.97292	Y
ENST00000268664	16	p13.3	40S ribosomal protein S2 (S4) (LLREP3 protein). [Source:SWISSPROT;Acc:P15880]	MAMMARY GLAND	8	29636	359	67572	9.14582e-46	19.68146	Y	PMID: 11829496 *
ENST00000331634	17	q23.3	NULL	MAMMARY GLAND	2	29636	87	67572	6.86444e-12	19.07841
ENST00000293308	12	q13.13	Keratin, type II cytoskeletal 8 (Cytokeratin 8) (K8) (CK 8). [Source:SWISSPROT;Acc:P05787]	MAMMARY GLAND	10	29636	294	67572	3.75663e-34	12.89437	Y	PMID: 10554019 *
ENST00000323803	6	p21.31	SAM pointed domain containing ets transcription factor; prostate epithelium-specific Ets transcription factor. [Source:RefSeq;Acc:NM_012391]	MAMMARY GLAND	9	29636	263	67572	1.23195e-30	12.81640	Y	PMID: 14719083
ENST00000333261	16	q12.1	Heterogeneous nuclear ribonucleoprotein A1 (Helix-destabilizing protein) (Single-strand binding protein) (hnRNP core protein A1). [Source:SWISSPROT;Acc:P09651]	MAMMARY GLAND	2	29636	56	67572	2.36737e-07	12.28035		PMID: 15318932
ENST00000287038	8	q22.2	60S ribosomal protein L30. [Source:SWISSPROT;Acc:P04645]	MAMMARY GLAND	2	29636	54	67572	4.57971e-07	11.84177	Y
ENST00000327698	9	p24.1	NULL	MAMMARY GLAND	3	29636	78	67572	1.25207e-09	11.40318
ENST00000277425	9	q34.2	60S ribosomal protein L7a (Surfeit locus protein 3) (PLA-X polypeptide). [Source:SWISSPROT;Acc:P11518]	MAMMARY GLAND	6	29636	155	67572	6.12539e-18	11.33009		PMID: 11759826
ENST00000271963	12	q13.13	keratin, hair, basic, 1; hard keratin, type II, 1. [Source:RefSeq;Acc:NM_002281]	MAMMARY GLAND	3	29636	75	67572	3.33855e-09	10.96460	Y	PMID: 11948410
ENST00000309003	12	q13.12	Tubulin alpha-1 chain (Alpha-tubulin 1). [Source:SWISSPROT;Acc:P05209]	MUSCLE	1	37335	340	28344	4.98401e-123	447.85140	ND
ENST00000328923	12	q13.3	Serine hydroxymethyltransferase, mitochondrial precursor (EC 2.1.2.1) (Serine methylase) (Glycine hydroxymethyltransferase) (SHMT). [Source:SWISSPROT;Acc:P34897]	MUSCLE	3	37335	364	28344	5.75286e-128	159.82148	ND
ENST00000290158	17	q21.32	Importin beta-1 subunit (Karyopherin beta-1 subunit) (Nuclear factor P97) (Importin 90). [Source:SWISSPROT;Acc:Q14974]	MUSCLE	1	37335	88	28344	3.61405e-31	115.91448	ND
ENST00000298087	X	q13.1	54 kDa nuclear RNA- and DNA-binding protein (p54(nrb)) (p54nrb) (55 kDa nuclear protein) (NMT55) (Non-POU domain-containing octamer- binding protein) (DNA-binding P52/P100 complex, 52 kDa subunit). [Source:SWISSPROT;Acc:Q15233]	MUSCLE	1	37335	75	28344	1.75267e-26	98.79075	ND
ENST00000305473	16	p12.1	NULL	MUSCLE	1	37335	51	28344	7.12794e-18	67.17771	ND
ENST00000222956	7	q21.11	NULL	MUSCLE	2	37335	82	28344	1.27227e-27	54.00561	ND
ENST00000263367	19	q13.2	E1B-55kDa-associated protein 5 isoform a; E1B-55kDa-associated protein 5. [Source:RefSeq;Acc:NM_007040]	MUSCLE	1	37335	32	28344	3.98169e-11	42.15072	ND
ENST00000332740	X	q21.2	NULL	MUSCLE	3	37335	95	28344	5.59372e-31	41.71165	ND
ENST00000216146	22	q13.1	60S ribosomal protein L3 (HIV-1 TAR RNA binding protein B) (TARBP-B). [Source:SWISSPROT;Acc:P39023]	MUSCLE	8	37335	251	28344	6.82137e-80	41.32746	ND
ENST00000241895	10	q22.3	NULL	MUSCLE	1	37335	31	28344	8.95854e-11	40.83351	ND
ENST00000331925	17	q25.3	Actin, cytoplasmic 2 (Gamma-actin). [Source:SWISSPROT;Acc:P02571]	MUSCLE	22	37335	607	28344	8.09628e-189	36.34302	ND
ENST00000295688	1	q22	T-complex protein 1, gamma subunit (TCP-1-gamma) (CCT-gamma). [Source:SWISSPROT;Acc:P49368]	MUSCLE	2	37335	54	28344	9.74912e-18	35.56467	ND
ENST00000304567	2	p25.1	Ribonucleoside-diphosphate reductase M2 chain (EC 1.17.4.1) (Ribonucleotide reductase small chain). [Source:SWISSPROT;Acc:P31350]	MUSCLE	1	37335	25	28344	1.1365e-08	32.93025	ND
ENST00000250003	11	p15.1	Myoblast determination protein 1 (Myogenic factor 3) (Myf-3). [Source:SWISSPROT;Acc:P15172]	MUSCLE	3	37335	71	28344	1.43469e-22	31.17397	ND
ENST00000286983	10	q24.32	Golgi-specific brefeldin A-resistance guanine nucleotide exchange factor 1 (BFA-resistant GEF 1). [Source:SWISSPROT;Acc:Q92538]	MUSCLE	1	37335	23	28344	5.65143e-08	30.29583	ND
ENST00000291355	1	p36.22	DNA fragmentation factor alpha subunit (DNA fragmentation factor 45 kDa subunit) (DFF-45) (Inhibitor of CAD) (ICAD). [Source:SWISSPROT;Acc:O00273]	MUSCLE	1	37335	21	28344	2.79172e-07	27.66141	ND
ENST00000263750	1	p36.33	Guanine nucleotide-binding protein G(I)/G(S)/G(T) beta subunit 1 (Transducin beta chain 1). [Source:SWISSPROT;Acc:P04901]	MUSCLE	1	37335	21	28344	2.79172e-07	27.66141	ND
ENST00000266646	12	q13.3	Inhibin beta E chain precursor (Activin beta-E chain). [Source:SWISSPROT;Acc:P58166]	MUSCLE	1	37335	21	28344	2.79172e-07	27.66141	ND
ENST00000257904	12	q14.1	Cell division protein kinase 4 (EC 2.7.1.37) (Cyclin-dependent kinase 4) (PSK-J3). [Source:SWISSPROT;Acc:P11802]	MUSCLE	1	37335	21	28344	2.79172e-07	27.66141	ND
ENST00000332289	16	q22.3	NULL	MUSCLE	4	37335	78	28344	6.12222e-24	25.68559	ND
ENST00000333261	16	q12.1	Heterogeneous nuclear ribonucleoprotein A1 (Helix-destabilizing protein) (Single-strand binding protein) (hnRNP core protein A1). [Source:SWISSPROT;Acc:P09651]	MUSCLE	5	37335	96	28344	4.13068e-29	25.29043	ND
ENST00000330967	3	p22.1	NULL	MUSCLE	3	37335	51	28344	1.13331e-15	22.39257	ND
ENST00000253004	9	q34.11	Argininosuccinate synthase (EC 6.3.4.5) (Citrulline--aspartate ligase). [Source:SWISSPROT;Acc:P00966]	MUSCLE	2	37335	33	28344	1.79979e-10	21.73396	ND
ENST00000330170	2	q33.1	NULL	MUSCLE	6	37335	87	28344	4.48521e-25	19.09954	ND
ENST00000234590	1	p36.23	Alpha enolase (EC 4.2.1.11) (2-phospho-D-glycerate hydro-lyase) (Non- neural enolase) (NNE) (Enolase 1) (Phosphopyruvate hydratase). [Source:SWISSPROT;Acc:P06733]	MUSCLE	6	37335	85	28344	2.1155e-24	18.66047	ND
ENST00000307173	15	q13.1	Nonhistone chromosomal protein HMG-17 (High-mobility group nucleosome binding domain 2). [Source:SWISSPROT;Acc:P05204]	MUSCLE	2	37335	26	28344	4.16527e-08	17.12373	ND
ENST00000256442	5	q13.2	G2/mitotic-specific cyclin B1. [Source:SWISSPROT;Acc:P14635]	MUSCLE	2	37335	25	28344	8.98595e-08	16.46512	ND
ENST00000293831	17	p13.1	Eukaryotic initiation factor 4A-I (eIF4A-I) (eIF-4A-I). [Source:SWISSPROT;Acc:P04765]	MUSCLE	4	37335	48	28344	8.94565e-14	15.80652	ND
ENST00000279021	20	q11.23	Dolichyl-diphosphooligosaccharide--protein glycosyltransferase 63 kDa subunit precursor (EC 2.4.1.119) (Ribophorin II) (RPN-II) (RIBIIR). [Source:SWISSPROT;Acc:P04844]	MUSCLE	2	37335	24	28344	1.93335e-07	15.80652	ND
ENST00000262584	8	q24.3	60S ribosomal protein L8. [Source:SWISSPROT;Acc:P25120]	MUSCLE	3	37335	35	28344	2.75169e-10	15.36745	ND
ENST00000306139	19	q13.33	Cyclic-AMP-dependent transcription factor ATF-5 (Activating transcription factor 5) (Transcription factor ATFx). [Source:SWISSPROT;Acc:Q9Y2D1]	MUSCLE	2	37335	23	28344	4.14759e-07	15.14791	ND
ENST00000312288	Y	p11.2	NULL	MUSCLE	3	37335	33	28344	1.25684e-09	14.48931	ND
ENST00000262027	12	q13.3	Methionyl-tRNA synthetase (EC 6.1.1.10) (Methionine--tRNA ligase) (MetRS). [Source:SWISSPROT;Acc:P56192]	MUSCLE	12	37335	129	28344	7.01503e-34	14.16001	ND
ENST00000326739	3	p21.31	Inosine-5'-monophosphate dehydrogenase 2 (EC 1.1.1.205) (IMP dehydrogenase 2) (IMPDH-II) (IMPD 2). [Source:SWISSPROT;Acc:P12268]	MUSCLE	3	37335	31	28344	5.68674e-09	13.61117	ND
ENST00000258091	2	p13.2	T-complex protein 1, eta subunit (TCP-1-eta) (CCT-eta) (HIV-1 Nef interacting protein). [Source:SWISSPROT;Acc:Q99832]	MUSCLE	6	37335	59	28344	8.5746e-16	12.95256	ND
ENST00000272817	2	q33.1	60 kDa heat shock protein, mitochondrial precursor (Hsp60) (60 kDa chaperonin) (CPN60) (Heat shock protein 60) (HSP-60) (Mitochondrial matrix protein P1) (P60 lymphocyte protein) (HuCHA60). [Source:SWISSPROT;Acc:P10809]	MUSCLE	4	37335	38	28344	1.69137e-10	12.51349	ND
ENST00000291688	21	q22.3	80 kda MCM3-associated protein (GANP protein). [Source:SWISSPROT;Acc:O60318]	MUSCLE	3	37335	28	28344	5.36356e-08	12.29396	ND
ENST00000272102	1	q42.13	ADP-ribosylation factor 1. [Source:SWISSPROT;Acc:P32889]	MUSCLE	3	37335	27	28344	1.12635e-07	11.85489	ND
ENST00000244636	6	p22.2	NULL	MUSCLE	4	37335	34	28344	3.2541e-09	11.19628	ND
ENST00000332782	12	q13.3	NULL	MUSCLE	4	37335	34	28344	3.2541e-09	11.19628	ND
ENST00000332289	16	q22.3	NULL	PLACENTA	3	77000	164	40669	3.73835e-71	103.50226
ENST00000247550	9	q22.31	BA526D8.2 (Novel protein similar to KIAA1074). [Source:SPTREMBL;Acc:Q9H560]	PLACENTA	1	77000	50	40669	2.81552e-22	94.66670
ENST00000266053	10	q24.31	Acyl-CoA desaturase (EC 1.14.19.1) (Stearoyl-CoA desaturase) (Fatty acid desaturase) (Delta(9)-desaturase). [Source:SWISSPROT;Acc:O00767]	PLACENTA	1	77000	45	40669	5.17426e-20	85.20003	Y
ENST00000311487	6	p21.31	High mobility group protein HMG-I/HMG-Y (HMG-I(Y)) (High mobility group AT-hook 1). [Source:SWISSPROT;Acc:P17096]	PLACENTA	3	77000	102	40669	4.26098e-43	64.37336
ENST00000303103	20	p13	Small nuclear ribonucleoprotein associated proteins B and B' (snRNP-B) (Sm protein B/B') (Sm-B/Sm-B') (SmB/SmB'). [Source:SWISSPROT;Acc:P14678]	PLACENTA	2	77000	64	40669	2.67297e-27	60.58669
ENST00000331870	9	p22.3	NULL	PLACENTA	2	77000	59	40669	4.6526e-25	55.85335
ENST00000229319	12	p12.1	L-lactate dehydrogenase B chain (EC 1.1.1.27) (LDH-B) (LDH heart subunit) (LDH-H). [Source:SWISSPROT;Acc:P07195]	PLACENTA	11	77000	293	40669	1.36707e-118	50.43153	Y
ENST00000242284	9	p13.3	Clathrin light chain A (Lca). [Source:SWISSPROT;Acc:P09496]	PLACENTA	1	77000	26	40669	1.80743e-11	49.22668
ENST00000326739	3	p21.31	Inosine-5'-monophosphate dehydrogenase 2 (EC 1.1.1.205) (IMP dehydrogenase 2) (IMPDH-II) (IMPD 2). [Source:SWISSPROT;Acc:P12268]	PLACENTA	3	77000	74	40669	1.44318e-30	46.70224	Y
ENST00000329262	10	q22.3	NULL	PLACENTA	1	77000	23	40669	3.90515e-10	43.54668
ENST00000257116	1	p35.1	Tyrosyl-tRNA synthetase (EC 6.1.1.1) (Tyrosyl--tRNA ligase) (TyrRS). [Source:SWISSPROT;Acc:P54577]	PLACENTA	1	77000	20	40669	8.31008e-09	37.86668
ENST00000325874	17	q11.2	rab11-family interacting protein 4. [Source:RefSeq;Acc:NM_032932]	PLACENTA	1	77000	19	40669	2.29338e-08	35.97335	Y
ENST00000233154	2	q12.2	Cytoplasmic protein NCK2 (NCK adaptor protein 2) (SH2/SH3 adaptor protein NCK-beta) (Nck-2). [Source:SWISSPROT;Acc:O43639]	PLACENTA	1	77000	18	40669	6.31405e-08	34.08001
ENST00000244091	20	q13.12	NULL	PLACENTA	15	77000	248	40669	4.26197e-94	31.30312
ENST00000256442	5	q13.2	G2/mitotic-specific cyclin B1. [Source:SWISSPROT;Acc:P14635]	PLACENTA	3	77000	45	40669	8.53271e-18	28.40001	Y
ENST00000055077	7	q11.23	Activator 1 40 kDa subunit (Replication factor C 40 kDa subunit) (A1 40 kDa subunit) (RF-C 40 kDa subunit) (RFC40). [Source:SWISSPROT;Acc:P35250]	PLACENTA	2	77000	28	40669	2.3139e-11	26.50668
ENST00000188376	12	q23.1	Phosphate carrier protein, mitochondrial precursor (PTP). [Source:SWISSPROT;Acc:Q00325]	PLACENTA	10	77000	138	40669	2.81007e-51	26.12801	Y
ENST00000330244	15	q25.2	40S ribosomal protein S17. [Source:SWISSPROT;Acc:P08708]	PLACENTA	8	77000	108	40669	3.0082e-40	25.56001
ENST00000327014	6	p21.31	High mobility group protein HMG-I/HMG-Y (HMG-I(Y)) (High mobility group AT-hook 1). [Source:SWISSPROT;Acc:P17096]	PLACENTA	4	77000	52	40669	6.99092e-20	24.61334	Y
ENST00000262584	8	q24.3	60S ribosomal protein L8. [Source:SWISSPROT;Acc:P25120]	PLACENTA	4	77000	49	40669	1.35641e-18	23.19334
ENST00000268664	16	p13.3	40S ribosomal protein S2 (S4) (LLREP3 protein). [Source:SWISSPROT;Acc:P15880]	PLACENTA	36	77000	438	40669	7.02449e-156	23.03556	Y
ENST00000288245	6	p21.31	High mobility group protein HMG-I/HMG-Y (HMG-I(Y)) (High mobility group AT-hook 1). [Source:SWISSPROT;Acc:P17096]	PLACENTA	7	77000	83	40669	1.93105e-30	22.44953
ENST00000221413	19	q13.33	RuvB-like 2 (EC 3.6.1.-) (48-kDa TATA box-binding protein-interacting protein) (48-kDa TBP-interacting protein) (TIP49b) (Repressing pontin 52) (Reptin 52) (51 kDa erythrocyte cytosolic protein) (ECP-51) (TIP60-associated protein 54-beta) (TAP54-beta) (CGI-46). [Source:SWISSPROT;Acc:Q9Y230]	PLACENTA	2	77000	23	40669	3.26658e-09	21.77334	Y
ENST00000269159	18	p11.21	Inositol-1(or 4)-monophosphatase 2 (EC 3.1.3.25) (IMPase 2) (IMP 2) (Inositol monophosphatase 2) (Myo-inositol monophosphatase A2). [Source:SWISSPROT;Acc:O14732]	PLACENTA	2	77000	22	40669	8.71474e-09	20.82667	Y
ENST00000238272	9	q34.11	WD repeat domain 34. [Source:RefSeq;Acc:NM_052844]	PLACENTA	2	77000	21	40669	2.3169e-08	19.88001
ENST00000206474	14	q11.2	NULL	PLACENTA	2	77000	20	40669	6.13647e-08	18.93334
ENST00000263167	1	p12	D-3-phosphoglycerate dehydrogenase (EC 1.1.1.95) (3-PGDH). [Source:SWISSPROT;Acc:O43175]	PLACENTA	5	77000	49	40669	9.69535e-18	18.55467	Y
ENST00000256854	18	q21.31	Asparaginyl-tRNA synthetase, cytoplasmic (EC 6.1.1.22) (Asparagine-- tRNA ligase) (AsnRS). [Source:SWISSPROT;Acc:O43776]	PLACENTA	3	77000	29	40669	6.06705e-11	18.30223	Y
ENST00000277425	9	q34.2	60S ribosomal protein L7a (Surfeit locus protein 3) (PLA-X polypeptide). [Source:SWISSPROT;Acc:P11518]	PLACENTA	14	77000	134	40669	5.37735e-46	18.12191
ENST00000234111	2	p25.1	Ornithine decarboxylase (EC 4.1.1.17) (ODC). [Source:SWISSPROT;Acc:P11926]	PLACENTA	4	77000	37	40669	1.64952e-13	17.51334	Y
ENST00000327620	1	p36.11	NULL	PLACENTA	11	77000	98	40669	2.1763e-33	16.86788
ENST00000301072	12	q13.12	Tubulin alpha-6 chain (Alpha-tubulin 6). [Source:SWISSPROT;Acc:Q9BQE3]	PLACENTA	10	77000	87	40669	1.31753e-29	16.47201	Y
ENST00000261313	12	q24.23	Phosphatidylethanolamine-binding protein (PEBP) (Prostatic binding protein) (HCNPpp) (Neuropolypeptide h3) (Raf kinase inhibitor protein) (RKIP) [Contains: Hippocampal cholinergic neurostimulating peptide (HCNP)]. [Source:SWISSPROT;Acc:P30086]	PLACENTA	3	77000	25	40669	2.83602e-09	15.77778	Y
ENST00000313511	16	p11.2	Elongation factor Tu, mitochondrial precursor (EF-Tu) (P43). [Source:SWISSPROT;Acc:P49411]	PLACENTA	4	77000	33	40669	7.60551e-12	15.62001	Y
ENST00000225698	17	p13.2	Complement component 1, Q subcomponent binding protein, mitochondrial precursor (Glycoprotein gC1qBP) (GC1q-R protein) (Hyaluronan-binding protein 1) (p32) (p33). [Source:SWISSPROT;Acc:Q07021]	PLACENTA	3	77000	24	40669	7.34718e-09	15.14667	Y
ENST00000244636	6	p22.2	NULL	PLACENTA	7	77000	54	40669	2.85903e-18	14.60572
ENST00000278819	20	p11.23	Sorting nexin 5. [Source:SWISSPROT;Acc:Q9Y5X3]	PLACENTA	5	77000	38	40669	3.59044e-13	14.38934
ENST00000296930	5	q35.1	Nucleophosmin (NPM) (Nucleolar phosphoprotein B23) (Numatrin) (Nucleolar protein NO38). [Source:SWISSPROT;Acc:P06748]	PLACENTA	14	77000	104	40669	1.42161e-33	14.06477	Y
ENST00000305061	10	q24.1	Phosphoglycerate mutase 1 (EC 5.4.2.1) (EC 5.4.2.4) (EC 3.1.3.13) (Phosphoglycerate mutase isozyme B) (PGAM-B) (BPG-dependent PGAM 1). [Source:SWISSPROT;Acc:P18669]	PLACENTA	14	77000	99	40669	1.53228e-31	13.38858	Y
ENST00000331626	20	q11.23	Nuclear associated protein (NAP) (NYD-SP19). [Source:SWISSPROT;Acc:Q8WYA6]	PLACENTA	3	77000	20	40669	3.16002e-07	12.62223	Y
ENST00000241454	13	q12.2	60S ribosomal protein L21. [Source:SWISSPROT;Acc:P46778]	PLACENTA	6	77000	39	40669	6.95363e-13	12.30667	Y
ENST00000274065	4	q31.3	40S ribosomal protein S3a. [Source:SWISSPROT;Acc:P49241]	PLACENTA	45	77000	288	40669	5.03528e-86	12.11734	Y
ENST00000264932	5	p15.33	Succinate dehydrogenase [ubiquinone] flavoprotein subunit, mitochondrial precursor (EC 1.3.5.1) (Fp) (Flavoprotein subunit of complex II). [Source:SWISSPROT;Acc:P31040]	PLACENTA	5	77000	32	40669	9.69107e-11	12.11734
ENST00000333792	15	q26.1	NULL	PLACENTA	7	77000	44	40669	3.19163e-14	11.90096
ENST00000301821	3	p22.2	40S ribosomal protein SA (P40) (34/67 kDa laminin receptor) (Colon carcinoma laminin-binding protein) (NEM/1CHD4) (Multidrug resistance- associated protein MGr1-Ag). [Source:SWISSPROT;Acc:P08865]	PLACENTA	38	77000	227	40669	2.03547e-66	11.31018	Y
ENST00000333261	16	q12.1	Heterogeneous nuclear ribonucleoprotein A1 (Helix-destabilizing protein) (Single-strand binding protein) (hnRNP core protein A1). [Source:SWISSPROT;Acc:P09651]	PLACENTA	20	77000	119	40669	1.81868e-35	11.26534
ENST00000222956	7	q21.11	NULL	PLACENTA	17	77000	99	40669	1.63173e-29	11.02589
ENST00000216146	22	q13.1	60S ribosomal protein L3 (HIV-1 TAR RNA binding protein B) (TARBP-B). [Source:SWISSPROT;Acc:P39023]	PLACENTA	42	77000	238	40669	3.61162e-68	10.72889
ENST00000298087	X	q13.1	54 kDa nuclear RNA- and DNA-binding protein (p54(nrb)) (p54nrb) (55 kDa nuclear protein) (NMT55) (Non-POU domain-containing octamer- binding protein) (DNA-binding P52/P100 complex, 52 kDa subunit). [Source:SWISSPROT;Acc:Q15233]	PLACENTA	16	77000	88	40669	7.85497e-26	10.41334	Y
ENST00000328538	15	q21.1	NULL	PLACENTA	6	77000	33	40669	1.6635e-10	10.41334
ENST00000330967	3	p22.1	NULL	PLACENTA	7	77000	38	40669	7.46464e-12	10.27810
ENST00000303305	12	q13.2	Proliferation-associated protein 2G4 (Cell cycle protein p38-2G4 homolog) (hG4-1). [Source:SWISSPROT;Acc:Q9UQ80]	PLACENTA	6	77000	32	40669	4.08665e-10	10.09778
ENST00000229239	12	p13.31	Glyceraldehyde 3-phosphate dehydrogenase, liver (EC 1.2.1.12) (GAPDH). [Source:SWISSPROT;Acc:P04406]	PLACENTA	94	77000	497	40669	6.49716e-137	10.01050	Y
ENST00000333792	15	q26.1	NULL	PROSTATE	1	23184	83	54804	4.842e-12	35.11189
ENST00000188376	12	q23.1	Phosphate carrier protein, mitochondrial precursor (PTP). [Source:SWISSPROT;Acc:Q00325]	PROSTATE	1	23184	68	54804	7.99787e-10	28.76637	Y
ENST00000295688	1	q22	T-complex protein 1, gamma subunit (TCP-1-gamma) (CCT-gamma). [Source:SWISSPROT;Acc:P49368]	PROSTATE	1	23184	67	54804	1.12257e-09	28.34333	Y
ENST00000262030	12	q13.3	ATP synthase beta chain, mitochondrial precursor (EC 3.6.3.14). [Source:SWISSPROT;Acc:P06576]	PROSTATE	1	23184	49	54804	4.80967e-07	20.72871	Y
ENST00000278893	11	q12.3	seipin. [Source:RefSeq;Acc:NM_032667]	PROSTATE	2	23184	56	54804	4.14409e-07	11.84497	Y
ENST00000260443	15	q21.3	ribosomal protein L24-like; 60S ribosomal protein L30 isolog; my024 protein; homolog of yeast ribosomal like protein 24. [Source:RefSeq;Acc:NM_016304]	PROSTATE	3	23184	75	54804	7.0027e-09	10.57587	Y
ENST00000218439	X	p11.21	Melanoma-associated antigen D2 (MAGE-D2 antigen) (MAGE-D) (Breast cancer associated gene 1 protein) (BCG-1) (11B6) (Hepatocellular carcinoma associated protein JCL-1). [Source:SWISSPROT;Acc:Q9UNF1]	SKIN	1	57895	138	123228	3.64326e-22	64.83518	ND
ENST00000222005	19	p13.2	Hsp90 co-chaperone Cdc37 (Hsp90 chaperone protein kinase-targeting subunit) (p50Cdc37). [Source:SWISSPROT;Acc:Q16543]	SKIN	1	57895	109	123228	2.07112e-17	51.21040	ND
ENST00000053867	17	q21.31	Granulins precursor (Acrogranin) (Proepithelin) (PEPI) [Contains: Paragranulin; Granulin 1 (Granulin G); Granulin 2 (Granulin F); Granulin 3 (Granulin B); Granulin 4 (Granulin A); Granulin 5 (Granulin C); Granulin 6 (Granulin D); Granulin 7 (Granulin E)]. [Source:SWISSPROT;Acc:P28799]	SKIN	1	57895	108	123228	3.01786e-17	50.74058	ND
ENST00000252486	19	q13.32	Apolipoprotein E precursor (Apo-E). [Source:SWISSPROT;Acc:P02649]	SKIN	2	57895	172	123228	2.58445e-26	40.40453	ND
ENST00000263867	2	p11.2	Macrophage capping protein (Actin-regulatory protein CAP-G). [Source:SWISSPROT;Acc:P40121]	SKIN	3	57895	227	123228	6.78052e-34	35.54973	ND
ENST00000292591	5	q35.3	mannosyl (alpha-1,3-)-glycoprotein beta-1,4-N-acetylglucosaminyltransferase, isoenzyme B isoform 1; UDP-N-acetylglucosamine: alpha-1,3-D-mannoside beta-1,4-N-acetylglucosaminyltransferase IV; alpha-1,3-mannosyl-glycoprotein beta-1,4-N-acetylglucosaminyltransferase. [Source:RefSeq;Acc:NM_014275]	SKIN	1	57895	69	123228	6.59263e-11	32.41759	ND
ENST00000303103	20	p13	Small nuclear ribonucleoprotein associated proteins B and B' (snRNP-B) (Sm protein B/B') (Sm-B/Sm-B') (SmB/SmB'). [Source:SWISSPROT;Acc:P14678]	SKIN	2	57895	130	123228	1.61089e-19	30.53831	ND
ENST00000233154	2	q12.2	Cytoplasmic protein NCK2 (NCK adaptor protein 2) (SH2/SH3 adaptor protein NCK-beta) (Nck-2). [Source:SWISSPROT;Acc:O43639]	SKIN	1	57895	64	123228	4.2125e-10	30.06849	ND
ENST00000318747	18	q23	Myelin basic protein (MBP) (Myelin A1 protein) (Myelin membrane encephalitogenic protein). [Source:SWISSPROT;Acc:P02686]	SKIN	1	57895	62	123228	8.83219e-10	29.12885	ND
ENST00000223369	7	p13	SNARE protein Ykt6; YKT6, S. cerevisiae, homolog of. [Source:RefSeq;Acc:NM_006555]	SKIN	1	57895	60	123228	1.85005e-09	28.18921	ND
ENST00000319228	3	q27.1	Eukaryotic translation initiation factor 4 gamma 1 (eIF-4-gamma 1) (eIF-4G1) (eIF-4G) (p220). [Source:SWISSPROT;Acc:Q04637]	SKIN	2	57895	117	123228	1.9696e-17	27.48448	ND
ENST00000216962	20	p11.21	Glycogen phosphorylase, brain form (EC 2.4.1.1). [Source:SWISSPROT;Acc:P11216]	SKIN	1	57895	58	123228	3.8713e-09	27.24957	ND
ENST00000199706	16	p13.3	39S ribosomal protein L28, mitochondrial precursor (L28mt) (MRP-L28) (Melanoma antigen p15) (Melanoma-associated antigen recognized by T lymphocytes). [Source:SWISSPROT;Acc:Q13084]	SKIN	1	57895	56	123228	8.09209e-09	26.30993	ND
ENST00000312989	11	q13.2	Serine/threonine protein phosphatase PP1-alpha 1 catalytic subunit (EC 3.1.3.16) (PP-1A). [Source:SWISSPROT;Acc:P08129]	SKIN	1	57895	51	123228	5.08508e-08	23.96083	ND
ENST00000243776	2	q35	chondroitin polymerizing factor; chondroitin sulfate synthase 2. [Source:RefSeq;Acc:NM_024536]	SKIN	1	57895	47	123228	2.19898e-07	22.08155	ND
ENST00000330181	16	p11.2	Monoamine-sulfating phenol sulfotransferase (EC 2.8.2.1) (Sulfotransferase, monoamine-preferring) (M-PST) (Thermolabile phenol sulfotransferase) (TL-PST) (Placental estrogen sulfotransferase) (Catecholamine-sulfating phenol sulfotransferase) (HAST3). [Source:SWISSPROT;Acc:P50224]	SKIN	1	57895	47	123228	2.19898e-07	22.08155	ND
ENST00000273628	3	p21.31	ARMET protein precursor (Arginine-rich protein). [Source:SWISSPROT;Acc:P55145]	SKIN	1	57895	45	123228	4.56211e-07	21.14191	ND
ENST00000216080	22	q13.33	NULL	SKIN	1	57895	45	123228	4.56211e-07	21.14191	ND
ENST00000333424	22	q11.22	Melanoma antigen preferentially expressed in tumors (Preferentially expressed antigen of melanoma) (OPA-interacting protein 4) (OIP4). [Source:SWISSPROT;Acc:P78395]	SKIN	2	57895	86	123228	1.67917e-12	20.20227	ND
ENST00000269905	19	p13.3	Lon protease homolog, mitochondrial precursor (EC 3.4.21.-) (Lon protease-like protein) (LONP) (LONHs). [Source:SWISSPROT;Acc:P36776]	SKIN	2	57895	63	123228	6.55675e-09	14.79934	ND
ENST00000329835	12	q13.2	Melanocyte protein Pmel 17 precursor (Melanocyte lineage-specific antigen GP100) (Melanoma-associated ME20 antigen) (ME20M/ME20S) (ME20-M/ME20-S) (95 kDa melanocyte-specific secreted glycoprotein). [Source:SWISSPROT;Acc:P40967]	SKIN	17	57895	530	123228	5.1048e-66	14.64733	ND
ENST00000330017	X	q28	Interleukin-1 receptor-associated kinase 1 (EC 2.7.1.-) (IRAK-1). [Source:SWISSPROT;Acc:P51617]	SKIN	2	57895	61	123228	1.33325e-08	14.32952	ND
ENST00000253108	19	p13.2	Eukaryotic translation initiation factor 3 subunit 4 (eIF-3 delta) (eIF3 p44) (eIF-3 RNA-binding subunit) (eIF3 p42) (eIF3g). [Source:SWISSPROT;Acc:O75821]	SKIN	2	57895	59	123228	2.70586e-08	13.85970	ND
ENST00000258531	12	q23.3	Periodic tryptophan protein 1 homolog (Keratinocyte protein IEF SSP 9502). [Source:SWISSPROT;Acc:Q13610]	SKIN	2	57895	56	123228	7.79315e-08	13.15496	ND
ENST00000229239	12	p13.31	Glyceraldehyde 3-phosphate dehydrogenase, liver (EC 1.2.1.12) (GAPDH). [Source:SWISSPROT;Acc:P04406]	SKIN	58	57895	1605	123228	4.02536e-191	13.00106	ND
ENST00000266027	3	p21.31	Guanine nucleotide-binding protein G(i), alpha-2 subunit (Adenylate cyclase-inhibiting G alpha protein). [Source:SWISSPROT;Acc:P04899]	SKIN	2	57895	54	123228	1.57317e-07	12.68514	ND
ENST00000269321	17	q25.3	Rho GDP-dissociation inhibitor 1 (Rho GDI 1) (Rho-GDI alpha). [Source:SWISSPROT;Acc:P52565]	SKIN	7	57895	188	123228	2.43164e-23	12.61803	ND
ENST00000242801	19	p13.12	RGS19-interacting protein 1 (GAIP C-terminus interacting protein GIPC) (RGS-GAIP interacting protein) (Tax interaction protein 2) (TIP-2). [Source:SWISSPROT;Acc:O14908]	SKIN	2	57895	53	123228	2.23317e-07	12.45023	ND
ENST00000292588	5	q35.3	sequestosome 1; ubiquitin-binding protein p62; phosphotyrosine independent ligand for the Lck SH2 domain p62. [Source:RefSeq;Acc:NM_003900]	SKIN	12	57895	317	123228	2.88002e-38	12.41108	ND
ENST00000263270	19	q13.32	Clathrin coat assembly protein AP17 (Clathrin coat associated protein AP17) (Plasma membrane adaptor AP-2 17 kDa protein) (HA2 17 kDa subunit) (Clathrin assembly protein 2 small chain). [Source:SWISSPROT;Acc:P53680]	SKIN	2	57895	52	123228	3.16807e-07	12.21532	ND
ENST00000253544	1	p34.2	Adenylyl cyclase-associated protein 1 (CAP 1). [Source:SWISSPROT;Acc:Q01518]	SKIN	3	57895	76	123228	5.41679e-10	11.90211	ND
ENST00000262584	8	q24.3	60S ribosomal protein L8. [Source:SWISSPROT;Acc:P25120]	SKIN	7	57895	172	123228	6.3665e-21	11.54415	ND
ENST00000263367	19	q13.2	E1B-55kDa-associated protein 5 isoform a; E1B-55kDa-associated protein 5. [Source:RefSeq;Acc:NM_007040]	SKIN	3	57895	71	123228	3.06672e-09	11.11908	ND
ENST00000319622	15	q23	Pyruvate kinase, M1 isozyme (EC 2.7.1.40) (Pyruvate kinase muscle isozyme) (Cytosolic thyroid hormone-binding protein) (CTHBP) (THBP1). [Source:SWISSPROT;Acc:P14618]	SKIN	28	57895	610	123228	5.79054e-68	10.23537	ND
ENST00000216281	14	q32.32	Heat shock protein HSP 90-alpha (HSP 86). [Source:SWISSPROT;Acc:P07900]	STOMACH	1	16063	245	96767	1.56961e-15	40.66918	ND
ENST00000330459	17	q24.2	Importin alpha-2 subunit (Karyopherin alpha-2 subunit) (SRP1-alpha) (RAG cohort protein 1). [Source:SWISSPROT;Acc:P52292]	STOMACH	1	16063	139	96767	1.09971e-08	23.07354	ND
ENST00000258649	13	q14.2	PHD finger protein 11 (BRCA1-C terminus associated protein) (NY-REN-34 antigen). [Source:SWISSPROT;Acc:Q9UIL8]	STOMACH	1	16063	123	96767	1.14632e-07	20.41759	ND
ENST00000227157	11	p15.1	L-lactate dehydrogenase A chain (EC 1.1.1.27) (LDH-A) (LDH muscle subunit) (LDH-M). [Source:SWISSPROT;Acc:P00338]	STOMACH	5	16063	597	96767	4.78121e-33	19.82000	ND
ENST00000272102	1	q42.13	ADP-ribosylation factor 1. [Source:SWISSPROT;Acc:P32889]	STOMACH	1	16063	114	96767	4.25673e-07	18.92362	ND
ENST00000271095	1	p35.2	Histone deacetylase 1 (HD1). [Source:SWISSPROT;Acc:Q13547]	STOMACH	2	16063	220	96767	1.0789e-12	18.25963	ND
ENST00000309003	12	q13.12	Tubulin alpha-1 chain (Alpha-tubulin 1). [Source:SWISSPROT;Acc:P05209]	STOMACH	5	16063	448	96767	1.12756e-23	14.87330	ND
ENST00000319622	15	q23	Pyruvate kinase, M1 isozyme (EC 2.7.1.40) (Pyruvate kinase muscle isozyme) (Cytosolic thyroid hormone-binding protein) (CTHBP) (THBP1). [Source:SWISSPROT;Acc:P14618]	STOMACH	3	16063	221	96767	1.02213e-11	12.22842	ND
ENST00000269593	17	q21.2	Insulin-like growth factor binding protein 4 precursor (IGFBP-4) (IBP-4) (IGF-binding protein 4). [Source:SWISSPROT;Acc:P22692]	STOMACH	3	16063	204	96767	1.10959e-10	11.28777	ND
ENST00000222956	7	q21.11	NULL	TESTIS	1	20562	138	39147	2.2369e-24	72.48463	ND
ENST00000333261	16	q12.1	Heterogeneous nuclear ribonucleoprotein A1 (Helix-destabilizing protein) (Single-strand binding protein) (hnRNP core protein A1). [Source:SWISSPROT;Acc:P09651]	TESTIS	1	20562	133	39147	1.79148e-23	69.85838	ND
ENST00000329018	9	q34.13	Elongation factor 1-alpha 1 (EF-1-alpha-1) (Elongation factor 1 A-1) (eEF1A-1) (Elongation factor Tu) (EF-Tu). [Source:SWISSPROT;Acc:P04720]	TESTIS	1	20562	87	39147	3.36057e-15	45.69684	ND
ENST00000330170	2	q33.1	NULL	TESTIS	2	20562	131	39147	9.58344e-22	34.40394	ND
ENST00000330967	3	p22.1	NULL	TESTIS	1	20562	57	39147	7.21636e-10	29.93931	ND
ENST00000236957	2	q33.3	Elongation factor 1-beta (EF-1-beta). [Source:SWISSPROT;Acc:P24534]	TESTIS	1	20562	56	39147	1.08282e-09	29.41405	ND
ENST00000229319	12	p12.1	L-lactate dehydrogenase B chain (EC 1.1.1.27) (LDH-B) (LDH heart subunit) (LDH-H). [Source:SWISSPROT;Acc:P07195]	TESTIS	1	20562	54	39147	2.43578e-09	28.36355	ND
ENST00000294823	1	q32.3	60S ribosomal protein L21. [Source:SWISSPROT;Acc:P46778]	TESTIS	3	20562	105	39147	4.73256e-16	18.38378	ND
ENST00000332289	16	q22.3	NULL	TESTIS	3	20562	104	39147	7.02759e-16	18.20870	ND
ENST00000262746	1	p34.1	Peroxiredoxin 1 (EC 1.11.1.-) (Thioredoxin peroxidase 2) (Thioredoxin- dependent peroxide reductase 2) (Proliferation-associated protein PAG) (Natural killer cell enhancing factor A) (NKEF-A). [Source:SWISSPROT;Acc:Q06830]	TESTIS	5	20562	170	39147	4.01415e-25	17.85853	ND
ENST00000309003	12	q13.12	Tubulin alpha-1 chain (Alpha-tubulin 1). [Source:SWISSPROT;Acc:P05209]	TESTIS	7	20562	228	39147	5.63696e-33	17.10817	ND
ENST00000305473	16	p12.1	NULL	TESTIS	2	20562	65	39147	3.30693e-10	17.07066	ND
ENST00000259925	6	p21.33	Tubulin beta-5 chain. [Source:SWISSPROT;Acc:P05218]	TESTIS	6	20562	194	39147	3.40626e-28	16.98311	ND
ENST00000234590	1	p36.23	Alpha enolase (EC 4.2.1.11) (2-phospho-D-glycerate hydro-lyase) (Non- neural enolase) (NNE) (Enolase 1) (Phosphopyruvate hydratase). [Source:SWISSPROT;Acc:P06733]	TESTIS	2	20562	62	39147	1.07453e-09	16.28278	ND
ENST00000244091	20	q13.12	NULL	TESTIS	5	20562	148	39147	2.28031e-21	15.54743	ND
ENST00000215935	22	q12.1	High mobility group protein 1-like 10 (HMG-1L10). [Source:SWISSPROT;Acc:Q9UGV6]	TESTIS	3	20562	82	39147	3.89849e-12	14.35686	ND
ENST00000202773	12	q24.13	60S ribosomal protein L6 (TAX-responsive enhancer element binding protein 107) (TAXREB107) (Neoplasm-related protein C140). [Source:SWISSPROT;Acc:Q02878]	TESTIS	4	20562	106	39147	3.07896e-15	13.91915	ND
ENST00000307961	15	q22.31	60S ribosomal protein L4 (L1). [Source:SWISSPROT;Acc:P36578]	TESTIS	5	20562	130	39147	2.4851e-18	13.65653	ND
ENST00000333792	15	q26.1	NULL	TESTIS	7	20562	181	39147	5.26056e-25	13.58149	ND
ENST00000278572	11	q13.4	40S ribosomal protein S3. [Source:SWISSPROT;Acc:P23396]	TESTIS	3	20562	77	39147	2.69771e-11	13.48144	ND
ENST00000275944	X	p22.11	NULL	TESTIS	2	20562	51	39147	7.77072e-08	13.39390	ND
ENST00000327620	1	p36.11	NULL	TESTIS	12	20562	282	39147	3.09674e-37	12.34340	ND
ENST00000311135	2	p22.1	BLOCK 23. [Source:SPTREMBL;Acc:Q8NHW5]	TESTIS	12	20562	259	39147	1.99473e-33	11.33667	ND
ENST00000216146	22	q13.1	60S ribosomal protein L3 (HIV-1 TAR RNA binding protein B) (TARBP-B). [Source:SWISSPROT;Acc:P39023]	TESTIS	13	20562	251	39147	2.92065e-31	10.14138	ND
ENST00000296930	5	q35.1	Nucleophosmin (NPM) (Nucleolar phosphoprotein B23) (Numatrin) (Nucleolar protein NO38). [Source:SWISSPROT;Acc:P06748]	TESTIS	15	20562	289	39147	9.09435e-36	10.11984	ND
