# Supplementary material for: Bioinformatic screening of human ESTs for differentially expressed genes in normal and tumor tissues
Source: BMC Genomics. 2006 Apr 26;7:94. doi: 10.1186/1471-2164-7-94 (PMC1459866; doi:10.1186/1471-2164-7-94)
Supplement: Additional File 2 — Downregulated candidates complete list. Downregulated genes in tumor tissues (complete list). Hits displaying at least a 10-fold decrease in tumor-derived libraries compared to their normal tissue counterpart are shown. Chromosomal locations for each hit were inferred from Ensembl cytogenetic map. Hits were sorted by p value (exact Fisher's test; p < 0.05, Bonferroni corrected), ranked by expression ratio and ordered by tissue. Both known and novel ('NULL') transcripts are listed. 'Y': 'Yes'; 'ND': non-determined. Pubmed ID (PMID) is given for annotated candidate transcripts whose differential expression was documented in previously published data. '*': in silico studies. [file 1471-2164-7-94-S2.xls]

## Sheet: output_down.dwnregulated_all_tr
Ensembl ID	Chromosome	Banding	Description	Tissue	Normal Tissue EST Count	Tissue	Normal Tissue EST Count	Normal Tissue Total EST Count	Tumor Tissue EST Count	Tumor Tissue Total EST Count	P value	Expression Ratio	SAGE data (expression detected in normal tissue)	Reference to published literature (for breast and liver only)
ENST00000256119	8	q21.2	Carbonic anhydrase I (EC 4.2.1.1) (Carbonate dehydratase I) (CA-I) (Carbonic anhydrase B). [Source:SWISSPROT;Acc:P00915]			BLOOD	1158	17711	3	19257	0	419.69409	Y
ENST00000274242	5	p13.1	60S ribosomal protein L37 (G1.16). [Source:SWISSPROT;Acc:P02403]			BLOOD	206	17711	1	19257	8.54533e-65	223.98182
ENST00000238081	2	p25.1	14-3-3 protein tau (14-3-3 protein theta) (14-3-3 protein T-cell) (HS1 protein). [Source:SWISSPROT;Acc:P27348]			BLOOD	53	17711	1	19257	3.17375e-16	57.62639	Y
ENST00000311111	17	q25.1	60S ribosomal protein L38. [Source:SWISSPROT;Acc:P23411]			BLOOD	98	17711	2	19257	5.73391e-29	53.27723
ENST00000244020	20	q13.11	Splicing factor, arginine/serine-rich 6 (Pre-mRNA splicing factor SRP55). [Source:SWISSPROT;Acc:Q13247]			BLOOD	49	17711	1	19257	5.61824e-15	53.27723
ENST00000296417	4	q23	Histone H2A.z (H2A/z). [Source:SWISSPROT;Acc:P17317]			BLOOD	96	17711	2	19257	2.41309e-28	52.18994
ENST00000259469	9	q33.3	60S ribosomal protein L35. [Source:SWISSPROT;Acc:P42766]			BLOOD	48	17711	1	19257	1.15126e-14	52.18994	Y
ENST00000244577	6	p21.31	40S ribosomal protein S10. [Source:SWISSPROT;Acc:P46783]			BLOOD	35	17711	1	19257	1.23425e-10	38.05516	Y
ENST00000228140	11	p15.1	40S ribosomal protein S13. [Source:SWISSPROT;Acc:Q02546]			BLOOD	33	17711	1	19257	5.09583e-10	35.88058	Y
ENST00000229270	12	p13.31	Triosephosphate isomerase (EC 5.3.1.1) (TIM). [Source:SWISSPROT;Acc:P60174]			BLOOD	33	17711	1	19257	5.09583e-10	35.88058	Y
ENST00000298289	14	q21.3	60S ribosomal protein L44 (L36a). [Source:SWISSPROT;Acc:P09896]			BLOOD	32	17711	1	19257	1.03413e-09	34.79329
ENST00000263258	19	q13.33	Ferritin light chain (Ferritin L subunit). [Source:SWISSPROT;Acc:P02792]			BLOOD	488	17711	16	19257	7.77559e-133	33.16236	Y
ENST00000215935	22	q12.1	High mobility group protein 1-like 10 (HMG-1L10). [Source:SWISSPROT;Acc:Q9UGV6]			BLOOD	52	17711	2	19257	9.33528e-15	28.26955
ENST00000234912	1	p36.23	RNA-binding protein regulatory subunit; oncogene DJ1. [Source:RefSeq;Acc:NM_007262]			BLOOD	24	17711	1	19257	2.86508e-07	26.09497
ENST00000005593	X	q24	ADP,ATP carrier protein, fibroblast isoform (ADP/ATP translocase 2) (Adenine nucleotide translocator 2) (ANT 2). [Source:SWISSPROT;Acc:P05141]			BLOOD	47	17711	2	19257	3.07182e-13	25.55132	Y
ENST00000255320	3	p24.3	High mobility group protein HMG1 (High mobility group 1 protein) (Fragment). [Source:SPTREMBL;Acc:Q9NYD7]			BLOOD	55	17711	3	19257	1.16673e-14	19.93366	Y
ENST00000270625	19	q13.33	40S ribosomal protein S11. [Source:SWISSPROT;Acc:P04643]			BLOOD	36	17711	2	19257	6.16316e-10	19.57123	Y
ENST00000292902	11	p15.4	Hemoglobin beta chain. [Source:SWISSPROT;Acc:P02023]			BLOOD	56	17711	4	19257	4.67453e-14	15.22207	Y
ENST00000259342	9	q34.11	NULL			BLOOD	27	17711	2	19257	2.74088e-07	14.67842	Y
ENST00000272298	2	p21	Calmodulin. [Source:SWISSPROT;Acc:P02593]			BLOOD	49	17711	4	19257	4.93978e-12	13.31931
ENST00000252325	12	p13.32	40S ribosomal protein S27 (Metallopan-stimulin 1) (MPS-1). [Source:SWISSPROT;Acc:P42677]			BLOOD	33	17711	3	19257	3.07403e-08	11.96019
ENST00000332740	X	q21.2	NULL			BLOOD	40	17711	4	19257	1.7701e-09	10.87290
ENST00000299918	15	q21.1	Beta-2-microglobulin precursor (HDCMA22P). [Source:SWISSPROT;Acc:P01884]			BLOOD	456	17711	46	19257	5.56079e-95	10.77836	Y
ENST00000276371	X	q28	NULL			BLOOD	69	17711	7	19257	2.10049e-15	10.71758
ENST00000255125	20	q13.13	ubiquitin-conjugating enzyme E2 Kua-UEV isoform 2. [Source:RefSeq;Acc:NM_003349]			BLOOD	29	17711	3	19257	4.11189e-07	10.51047
ENST00000211372	6	p21.32	40S ribosomal protein S18 (KE-3) (KE3). [Source:SWISSPROT;Acc:P25232]			BLOOD	120	17711	13	19257	3.09857e-25	10.03653
ENST00000244480	6	p22.2	Histone H4. [Source:SWISSPROT;Acc:P02304]			BONE	187	20021	1	44936	1.867e-94	419.71090	ND
ENST00000292905	11	p15.4	Hemoglobin epsilon chain. [Source:SWISSPROT;Acc:P02100]			BONE	110	20021	1	44936	3.73387e-55	246.88877	ND
ENST00000251595	16	p13.3	Hemoglobin alpha chain. [Source:SWISSPROT;Acc:P01922]			BONE	71	20021	1	44936	2.35583e-35	159.35548	ND
ENST00000221466	19	q13.33	IgG receptor FcRN large subunit P51 precursor (FcRN) (Neonatal Fc receptor) (IgG Fc fragment receptor transporter, alpha chain). [Source:SWISSPROT;Acc:P55899]			BONE	62	20021	1	44936	8.38819e-31	139.15549	ND
ENST00000307407	4	q13.3	Interleukin-8 precursor (IL-8) (CXCL8) (Monocyte-derived neutrophil chemotactic factor) (MDNCF) (T-cell chemotactic factor) (Neutrophil- activating protein 1) (NAP-1) (Lymphocyte-derived neutrophil- activating factor) (LYNAP) (Protein 3-10C) (Neutrophil-activating factor) (NAF) (Granulocyte chemotactic protein 1) (GCP-1) (Emoctakin). [Source:SWISSPROT;Acc:P10145]			BONE	36	20021	1	44936	1.00715e-17	80.79996	ND
ENST00000311111	17	q25.1	60S ribosomal protein L38. [Source:SWISSPROT;Acc:P23411]			BONE	116	20021	4	44936	7.79008e-54	65.08886	ND
ENST00000305989	20	p13	DJ681N20.2 (Novel protein similar to ferritin, light polypeptide (FTL)). [Source:SPTREMBL;Acc:Q9BYW6]			BONE	29	20021	1	44936	3.12259e-14	65.08886	ND
ENST00000300177	15	q13.3	cysteine knot superfamily 1, BMP antagonist 1; gremlin. [Source:RefSeq;Acc:NM_013372]			BONE	51	20021	2	44936	5.4952e-24	57.23331	ND
ENST00000315757	15	q23	Integrin alpha-11 precursor. [Source:SWISSPROT;Acc:Q9UKX5]			BONE	18	20021	1	44936	8.4349e-09	40.39998	ND
ENST00000228945	12	p12.3	Rho GDP-dissociation inhibitor 2 (Rho GDI 2) (Rho-GDI beta) (Ly-GDI). [Source:SWISSPROT;Acc:P52566]			BONE	53	20021	3	44936	7.30101e-24	39.65183	ND
ENST00000315381	2	q32.2	NULL			BONE	30	20021	2	44936	1.11567e-13	33.66665	ND
ENST00000260356	15	q14	Thrombospondin 1 precursor. [Source:SWISSPROT;Acc:P07996]			BONE	65	20021	5	44936	1.1073e-27	29.17776	ND
ENST00000275347	6	q27	Protein C6orf123 (HGC6.2 protein). [Source:SWISSPROT;Acc:Q9Y6Z2]			BONE	25	20021	2	44936	2.86695e-11	28.05554	ND
ENST00000249786	15	q15.3	small EDRK-rich factor 2. [Source:RefSeq;Acc:NM_005770]			BONE	74	20021	7	44936	3.7818e-30	23.72697	ND
ENST00000217256	20	p13	BA371L19.2 (Novel protein similar to 40S ribosomal protein S10 (RPS10)). [Source:SPTREMBL;Acc:Q9NQ39]			BONE	88	20021	9	44936	5.03402e-35	21.94567	ND
ENST00000248342	19	q13.2	Eukaryotic translation initiation factor 3 subunit 11 (eIF-3 p25) (eIF3k) (Muscle specific gene M9 protein) (PTD001) (HSPC029) (ARG134). [Source:SWISSPROT;Acc:Q9UBQ5]			BONE	55	20021	6	44936	4.70367e-22	20.57406	ND
ENST00000297268	7	q21.3	Collagen alpha 2(I) chain precursor. [Source:SWISSPROT;Acc:P08123]			BONE	205	20021	32	44936	2.97153e-71	14.37847	ND
ENST00000320788	3	p21.31	NULL			BONE	20	20021	4	44936	1.57974e-07	11.22222	ND
ENST00000225964	17	q21.33	Collagen alpha 1(I) chain precursor. [Source:SWISSPROT;Acc:P02452]			BONE	257	20021	52	44936	3.46079e-81	11.09273	ND
ENST00000273550	3	q21.3	NULL			BONE	43	20021	9	44936	1.5004e-14	10.72345	ND
ENST00000222271	19	p13.11	Cartilage oligomeric matrix protein precursor (COMP). [Source:SWISSPROT;Acc:P49747]			BONE	42	20021	9	44936	4.03987e-14	10.47407	ND
ENST00000261918	15	q24.1	Semaphorin 7A precursor (Semaphorin L) (Sema L) (Semaphorin K1) (Sema K1) (John-Milton-Hargen human blood group Ag) (JMH blood group antigen) (CD108 antigen) (CDw108). [Source:SWISSPROT;Acc:O75326]			BRAIN	159	82564	1	98985	3.14032e-53	190.62321
ENST00000306773	17	q25.3	Neuronal pentraxin I precursor (NP-I) (NP1). [Source:SWISSPROT;Acc:Q15818]			BRAIN	55	82564	1	98985	4.63318e-18	65.93885	Y
ENST00000264959	4	p16.1	Serine/threonine protein phosphatase 2A, 55 KDA regulatory subunit B, gamma isoform (PP2A, subunit B, B-gamma isoform) (PP2A, subunit B, B55-gamma isoform) (PP2A, subunit B, PR55-gamma isoform) (PP2A, subunit B, R2-gamma isoform) (IMYPNO1). [Source:SWISSPROT;Acc:Q9Y2T4]			BRAIN	163	82564	3	98985	1.88275e-51	65.13959
ENST00000333202	15	q26.3	BBP-like protein 2 isoform b. [Source:RefSeq;Acc:NM_025141]			BRAIN	54	82564	1	98985	1.00121e-17	64.73996	Y
ENST00000075322	8	q24.12	Ectonucleotide pyrophosphatase/phosphodiesterase 2 (E-NPP 2) (Phosphodiesterase I/nucleotide pyrophosphatase 2) (Phosphodiesterase I alpha) (PD-Ialpha) (Autotaxin) [Includes: Alkaline phosphodiesterase I (EC 3.1.4.1); Nucleotide pyrophosphatase (EC 3.6.1.9) (NPPase)]. [Source:SWISSPROT;Acc:Q13822]			BRAIN	97	82564	2	98985	9.11513e-31	58.14607	Y
ENST00000304886	20	p12.2	Synaptosomal-associated protein 25 (SNAP-25) (Super protein) (SUP). [Source:SWISSPROT;Acc:P13795]			BRAIN	167	82564	4	98985	2.01954e-51	50.05358	Y
ENST00000316836	14	q24.3	Paraneoplastic antigen Ma1 (Neuron- and testis-specific protein 1) (37 kDa neuronal protein). [Source:SWISSPROT;Acc:Q8ND90]			BRAIN	41	82564	1	98985	2.1666e-13	49.15441
ENST00000294744	1	q23.2	immunoglobulin superfamily, member 4B; TSLC1-like 1; nectin-like protein 1; brain immunoglobulin receptor precursor. [Source:RefSeq;Acc:NM_021189]			BRAIN	81	82564	2	98985	1.93407e-25	48.55497
ENST00000262450	1	p36.31	chromodomain helicase DNA binding protein 5. [Source:RefSeq;Acc:NM_015557]			BRAIN	36	82564	1	98985	9.84965e-12	43.15997	Y
ENST00000221485	19	q13.33	solute carrier family 17, member 7; vesicular glutamate transporter 1; brain-specific Na-dependent inorganic phosphate cotransporter. [Source:RefSeq;Acc:NM_020309]			BRAIN	34	82564	1	98985	4.51267e-11	40.76220	Y
ENST00000299697	16	q22.1	Thymidine kinase 2, mitochondrial precursor (EC 2.7.1.21) (Mt-TK). [Source:SWISSPROT;Acc:O00142]			BRAIN	32	82564	1	98985	2.06101e-10	38.36442	Y
ENST00000261793	5	q33.1	Calcium/calmodulin-dependent protein kinase type II alpha chain (EC 2.7.1.123) (CaM-kinase II alpha chain) (CaM kinase II alpha subunit) (CaMK-II alpha subunit). [Source:SWISSPROT;Acc:Q9UQM7]			BRAIN	31	82564	1	98985	4.39886e-10	37.16553
ENST00000269347	17	q25.3	Ras-related protein Rab-40B (SOCS box containing protein RAR) (Rar protein). [Source:SWISSPROT;Acc:Q12829]			BRAIN	31	82564	1	98985	4.39886e-10	37.16553	Y
ENST00000333837	12	q12	Protein kinase C-binding protein NELL2 precursor (NEL-like protein 2) (Nel-related protein 2). [Source:SWISSPROT;Acc:Q99435]			BRAIN	60	82564	2	98985	1.67774e-18	35.96664	Y
ENST00000271368	1	q24.2	Sodium/potassium-transporting ATPase beta-1 chain (Sodium/potassium- dependent ATPase beta-1 subunit). [Source:SWISSPROT;Acc:P05026]			BRAIN	29	82564	1	98985	1.9981e-09	34.76776	Y
ENST00000295902	3	p14.1	prickle-like 2. [Source:RefSeq;Acc:NM_198859]			BRAIN	28	82564	1	98985	4.25186e-09	33.56887
ENST00000284292	11	q24.2	Neurogranin (NG) (RC3). [Source:SWISSPROT;Acc:Q92686]			BRAIN	108	82564	4	98985	6.01627e-32	32.36998
ENST00000281475	14	q22.1	Atlastin (GTP-binding protein 3) (Guanine nucleotide-binding protein 3) (Brain-specific GTP-binding protein). [Source:SWISSPROT;Acc:Q8WXF7]			BRAIN	54	82564	2	98985	1.55243e-16	32.36998	Y
ENST00000294117	11	q12.3	Guanine nucleotide-binding protein G(I)/G(S)/G(O) gamma-3 subunit. [Source:SWISSPROT;Acc:P29798]			BRAIN	27	82564	1	98985	9.03756e-09	32.36998	Y
ENST00000311028	8	q22.3	Neurocalcin delta. [Source:SWISSPROT;Acc:P29554]			BRAIN	52	82564	2	98985	6.98756e-16	31.17109
ENST00000256010	12	q21.31	Neurotensin/neuromedin N precursor [Contains: Large neuromedin N (NmN- 125); Neuromedin N (NmN) (NN); Neurotensin (NT); Tail peptide]. [Source:SWISSPROT;Acc:P30990]			BRAIN	26	82564	1	98985	1.91866e-08	31.17109	Y
ENST00000331242	7	q21.12	cyclin D binding myb-like transcription factor 1; cyclin D-binding Myb-like protein. [Source:RefSeq;Acc:NM_021145]			BRAIN	25	82564	1	98985	4.06799e-08	29.97220
ENST00000245323	13	q33.3	Ephrin-B2 precursor (EPH-related receptor tyrosine kinase ligand 5) (LERK-5) (HTK ligand) (HTK-L). [Source:SWISSPROT;Acc:P52799]			BRAIN	25	82564	1	98985	4.06799e-08	29.97220
ENST00000278893	11	q12.3	seipin. [Source:RefSeq;Acc:NM_032667]			BRAIN	124	82564	5	98985	4.82591e-36	29.73243	Y
ENST00000284064	1	p22.3	heparan sulfate 2-O-sulfotransferase 1. [Source:RefSeq;Acc:NM_012262]			BRAIN	74	82564	3	98985	5.73107e-22	29.57257	Y
ENST00000317296	7	q22.1	Cohesin subunit SA-3 (Stromal antigen 3) (SCC3 homolog 3). [Source:SWISSPROT;Acc:Q9UJ98]			BRAIN	24	82564	1	98985	8.61302e-08	28.77332
ENST00000251691	6	q23.3	KIAA1244. [Source:RefSeq;Acc:NM_020340]			BRAIN	23	82564	1	98985	1.82086e-07	27.57443
ENST00000294383	1	p32.3	Ubiquitin carboxyl-terminal hydrolase 24 (EC 3.1.2.15) (Ubiquitin thiolesterase 24) (Ubiquitin-specific processing protease 24) (Deubiquitinating enzyme 24) (Fragment). [Source:SWISSPROT;Acc:Q9UPU5]			BRAIN	23	82564	1	98985	1.82086e-07	27.57443
ENST00000252854	9	q34.3	Noelin precursor (Neuronal olfactomedin-related ER localized protein) (Olfactomedin 1). [Source:SWISSPROT;Acc:Q99784]			BRAIN	135	82564	6	98985	1.60433e-38	26.97498	Y
ENST00000296918	6	q22.31	Fatty acid-binding protein, brain (B-FABP) (Brain lipid-binding protein) (BLBP) (Mammary derived growth inhibitor related). [Source:SWISSPROT;Acc:O15540]			BRAIN	22	82564	1	98985	3.84319e-07	26.37554	Y
ENST00000295497	2	q31.1	N-chimaerin (NC) (N-chimerin) (Alpha chimerin) (A-chimaerin). [Source:SWISSPROT;Acc:P15882]			BRAIN	22	82564	1	98985	3.84319e-07	26.37554	Y
ENST00000232905	3	p22.1	Protein translation factor SUI1 homolog GC20. [Source:SWISSPROT;Acc:O60739]			BRAIN	22	82564	1	98985	3.84319e-07	26.37554	Y
ENST00000226328	4	q13.3	rap2 interacting protein x. [Source:RefSeq;Acc:NM_014961]			BRAIN	22	82564	1	98985	3.84319e-07	26.37554	Y
ENST00000257430	5	q22.2	Adenomatous polyposis coli protein (APC protein). [Source:SWISSPROT;Acc:P25054]			BRAIN	43	82564	2	98985	5.86289e-13	25.77609	Y
ENST00000299229	11	p12	apoptosis inhibitor 5; fibroblast growth factor 2-interacting factor 2; API5-like 1. [Source:RefSeq;Acc:NM_006595]			BRAIN	59	82564	3	98985	4.08494e-17	23.57813	Y
ENST00000261742	12	q24.13	NULL			BRAIN	95	82564	5	98985	1.14207e-26	22.77887
ENST00000226078	17	q24.2	NULL			BRAIN	38	82564	2	98985	2.38915e-11	22.77887	Y
ENST00000255499	X	q22.3	ring finger protein 128 isoform 2; gene related to anergy in lymphocytes. [Source:RefSeq;Acc:NM_024539]			BRAIN	36	82564	2	98985	1.04403e-10	21.57999	Y
ENST00000311854	8	p21.2	Neurofilament triplet L protein (68 kDa neurofilament protein) (Neurofilament light polypeptide) (NF-L). [Source:SWISSPROT;Acc:P07196]			BRAIN	34	82564	2	98985	4.5374e-10	20.38110	Y
ENST00000218713	13	q14.2	NULL			BRAIN	34	82564	2	98985	4.5374e-10	20.38110
ENST00000215773	22	q11.23	D-dopachrome tautomerase (Phenylpyruvate tautomerase II). [Source:SWISSPROT;Acc:P30046]			BRAIN	64	82564	4	98985	9.40791e-18	19.18221
ENST00000263237	X	p11.3	Synapsin I (Brain protein 4.1). [Source:SWISSPROT;Acc:P17600]			BRAIN	46	82564	3	98985	5.68083e-13	18.38295	Y
ENST00000264059	2	q37.1	Swiprosin 2 (PP3051). [Source:SWISSPROT;Acc:Q9BUP0]			BRAIN	30	82564	2	98985	8.40941e-09	17.98332	Y
ENST00000320832	12	q13.3	Deltex protein 3 (Deltex-3) (Deltex3). [Source:SWISSPROT;Acc:Q8N9I9]			BRAIN	29	82564	2	98985	1.73698e-08	17.38388
ENST00000259415	9	q32	Vacuolar ATP synthase subunit G 1 (EC 3.6.3.14) (V-ATPase G subunit 1) (Vacuolar proton pump G subunit 1) (V-ATPase 13 kDa subunit 1) (Vacuolar ATP synthase subunit M16). [Source:SWISSPROT;Acc:O75348]			BRAIN	29	82564	2	98985	1.73698e-08	17.38388	Y
ENST00000326921	18	p11.21	NULL			BRAIN	28	82564	2	98985	3.58046e-08	16.78443	Y
ENST00000321726	8	q22.3	Ornithine decarboxylase antizyme inhibitor. [Source:SWISSPROT;Acc:O14977]			BRAIN	28	82564	2	98985	3.58046e-08	16.78443	Y
ENST00000299138	16	q11.2	Vacuolar protein sorting 35 (Vesicle protein sorting 35) (hVPS35) (Maternal-embryonic 3). [Source:SWISSPROT;Acc:Q96QK1]			BRAIN	40	82564	3	98985	4.34232e-11	15.98518	Y
ENST00000062104	20	q11.23	Neuronatin. [Source:SWISSPROT;Acc:Q16517]			BRAIN	77	82564	6	98985	4.65339e-20	15.38573
ENST00000306653	9	q34.11	Syntaxin binding protein 1 (Unc-18 homolog) (Unc-18A) (Unc-18-1) (N- Sec1) (rbSec1) (p67). [Source:SWISSPROT;Acc:Q64320]			BRAIN	72	82564	6	98985	1.63905e-18	14.38666	Y
ENST00000239123	10	q24.2	Aspartate aminotransferase, cytoplasmic (EC 2.6.1.1) (Transaminase A) (Glutamate oxaloacetate transaminase-1). [Source:SWISSPROT;Acc:P17174]			BRAIN	36	82564	3	98985	7.57526e-10	14.38666	Y
ENST00000316691	3	p25.3	NULL			BRAIN	24	82564	2	98985	6.31534e-07	14.38666	Y
ENST00000263441	1	p31.2	NULL			BRAIN	24	82564	2	98985	6.31534e-07	14.38666	Y
ENST00000267484	14	q23.1	Reticulon 1 (Neuroendocrine-specific protein). [Source:SWISSPROT;Acc:Q16799]			BRAIN	105	82564	9	98985	3.37001e-26	13.98703	Y
ENST00000296452	3	p21.31	bassoon; zinc finger protein 231; neuronal double zinc finger protein. [Source:RefSeq;Acc:NM_003458]			BRAIN	35	82564	3	98985	1.54086e-09	13.98703	Y
ENST00000228938	12	p12.3	Matrix Gla-protein precursor (MGP). [Source:SWISSPROT;Acc:P08493]			BRAIN	46	82564	4	98985	3.94483e-12	13.78721	Y
ENST00000264842	6	q13	stromal membrane-associated protein; stromal membrane-associated protein SMAP1A. [Source:RefSeq;Acc:NM_021940]			BRAIN	32	82564	3	98985	1.27998e-08	12.78814	Y
ENST00000264071	19	p13.3	Tubulin beta-5 chain (Tubulin 5 beta). [Source:SWISSPROT;Acc:P04350]			BRAIN	200	82564	19	98985	3.7635e-47	12.61988	Y
ENST00000231504	5	q31.1	Serine/threonine protein phosphatase 2A, catalytic subunit, alpha isoform (EC 3.1.3.16) (PP2A-alpha) (Replication protein C) (RP-C). [Source:SWISSPROT;Acc:P05323]			BRAIN	42	82564	4	98985	6.58642e-11	12.58833	Y
ENST00000256194	11	p15.3	flavoprotein oxidoreductase MICAL2. [Source:RefSeq;Acc:NM_014632]			BRAIN	31	82564	3	98985	2.57999e-08	12.38851	Y
ENST00000020673	10	q24.32	pleckstrin and Sec7 domain protein. [Source:RefSeq;Acc:NM_002779]			BRAIN	40	82564	4	98985	2.66092e-10	11.98888	Y
ENST00000235287	1	p36.22	Spermidine synthase (EC 2.5.1.16) (Putrescine aminopropyltransferase) (SPDSY). [Source:SWISSPROT;Acc:P19623]			BRAIN	106	82564	11	98985	6.19958e-25	11.55292	Y
ENST00000271420	1	q24.1	Microsomal glutathione S-transferase 3 (EC 2.5.1.18) (Microsomal GST- 3) (Microsomal GST-III). [Source:SWISSPROT;Acc:O14880]			BRAIN	28	82564	3	98985	2.07863e-07	11.18962	Y
ENST00000304623	5	p15.2	Catenin delta-2 (Delta-catenin) (Neural plakophilin-related ARM-repeat protein) (NPRAP) (Neurojungin) (GT24). [Source:SWISSPROT;Acc:Q9UQB3]			BRAIN	137	82564	15	98985	3.0676e-31	10.94984	Y
ENST00000285456	6	q21	Myristoylated alanine-rich C-kinase substrate (MARCKS) (Protein kinase C substrate, 80 kDa protein, light chain) (PKCSL) (80K-L protein). [Source:SWISSPROT;Acc:P29966]			BRAIN	45	82564	5	98985	4.44487e-11	10.78999	Y
ENST00000324758	12	q24.31	calcium/calmodulin-dependent protein kinase kinase 2 beta isoform 1; CAMKK beta protein; calcium/calmodulin-dependent protein kinase beta. [Source:RefSeq;Acc:NM_006549]			BRAIN	44	82564	5	98985	8.81735e-11	10.55022
ENST00000266458	12	p13.2	GABA(A) receptor-associated protein like 1; early estrogen-regulated protein. [Source:RefSeq;Acc:NM_031412]			BRAIN	43	82564	5	98985	1.7453e-10	10.31044	Y
ENST00000265177	4	q25	DC2 protein. [Source:RefSeq;Acc:NM_021227]			BRAIN	103	82564	12	98985	2.58958e-23	10.29046	Y
ENST00000253484	X	q21.1	Cytochrome c oxidase polypeptide VIIb, mitochondrial precursor (EC 1.9.3.1). [Source:SWISSPROT;Acc:P24311]			COLON	9	12607	1	99515	2.57563e-08	71.04267	Y
ENST00000314752	16	p11.2	Monoamine-sulfating phenol sulfotransferase (EC 2.8.2.1) (Sulfotransferase, monoamine-preferring) (M-PST) (Thermolabile phenol sulfotransferase) (TL-PST) (Placental estrogen sulfotransferase) (Catecholamine-sulfating phenol sulfotransferase) (HAST3). [Source:SWISSPROT;Acc:P50224]			COLON	16	12607	2	99515	7.9202e-14	63.14904
ENST00000297564	8	q22.2	Cytochrome c oxidase polypeptide VIc precursor (EC 1.9.3.1). [Source:SWISSPROT;Acc:P09669]			COLON	12	12607	2	99515	2.97175e-10	47.36178	Y
ENST00000309941	16	p11.2	zymogen granule protein 16. [Source:RefSeq;Acc:NM_152338]			COLON	17	12607	3	99515	5.92068e-14	44.73057
ENST00000300026	15	q22.31	Peptidyl-prolyl cis-trans isomerase B precursor (EC 5.2.1.8) (PPIase) (Rotamase) (Cyclophilin B) (S-cyclophilin) (SCYLP) (CYP-S1). [Source:SWISSPROT;Acc:P23284]			COLON	228	12607	42	99515	1.55651e-170	42.85114	Y
ENST00000300060	15	q26.1	Aminopeptidase N (EC 3.4.11.2) (hAPN) (Alanyl aminopeptidase) (Microsomal aminopeptidase) (Aminopeptidase M) (gp150) (Myeloid plasma membrane glycoprotein CD13). [Source:SWISSPROT;Acc:P15144]			COLON	10	12607	2	99515	1.7133e-08	39.46815	Y
ENST00000273074	2	q35	Desmin. [Source:SWISSPROT;Acc:P17661]			COLON	34	12607	7	99515	5.19205e-26	38.34049	Y
ENST00000245185	16	q12.2	Metallothionein-II (MT-II) (Metallothionein 2A). [Source:SWISSPROT;Acc:P02795]			COLON	9	12607	2	99515	1.27349e-07	35.52134
ENST00000288337	11	p11.2	tetraspanin similiar to uroplakin 1. [Source:RefSeq;Acc:NM_130783]			COLON	9	12607	2	99515	1.27349e-07	35.52134
ENST00000279022	20	q11.23	Myosin regulatory light chain 2, smooth muscle isoform (Myosin RLC) (LC20). [Source:SWISSPROT;Acc:P24844]			COLON	22	12607	5	99515	5.93834e-17	34.73197	Y
ENST00000324927	2	q14.3	LIM and senescent cell antigen-like domains 2; ILK-binding protein. [Source:RefSeq;Acc:NM_017980]			COLON	12	12607	3	99515	1.332e-09	31.57452
ENST00000300688	11	q23.3	ATP synthase g chain, mitochondrial (EC 3.6.3.14) (ATPase subunit G). [Source:SWISSPROT;Acc:O75964]			COLON	10	12607	3	99515	6.66739e-08	26.31210	Y
ENST00000295137	2	p13.1	Actin, gamma-enteric smooth muscle (Alpha-actin 3). [Source:SWISSPROT;Acc:P12718]			COLON	53	12607	16	99515	1.34666e-36	26.14765	Y
ENST00000219660	16	p12.1	Aquaporin 8. [Source:SWISSPROT;Acc:O94778]			COLON	9	12607	3	99515	4.57999e-07	23.68089	Y
ENST00000257004	X	q26.3	Skeletal muscle LIM-protein 1 (SLIM 1) (SLIM) (Four and a half LIM domains protein 1) (FHL-1). [Source:SWISSPROT;Acc:Q13642]			COLON	11	12607	5	99515	9.18584e-08	17.36599
ENST00000252577	19	p13.11	p66 alpha. [Source:RefSeq;Acc:NM_017660]			COLON	13	12607	6	99515	6.40413e-09	17.10287	Y
ENST00000264561	19	p13.3	Adapter-related protein complex 3 delta 1 subunit (Delta-adaptin 3) (AP-3 complex delta subunit) (Delta-adaptin). [Source:SWISSPROT;Acc:O14617]			COLON	10	12607	5	99515	5.64791e-07	15.78726	Y
ENST00000314842	5	q11.2	60S ribosomal protein L41 (HG12). [Source:SWISSPROT;Acc:P28751]			COLON	48	12607	26	99515	8.26966e-28	14.57286
ENST00000253422	19	q13.2	Carcinoembryonic antigen-related cell adhesion molecule 1 precursor (Biliary glycoprotein 1) (BGP-1) (Antigen CD66) (CD66a antigen). [Source:SWISSPROT;Acc:P13688]			COLON	18	12607	11	99515	8.21352e-11	12.91685	Y
ENST00000006724	19	q13.2	Carcinoembryonic antigen-related cell adhesion molecule 7 precursor (Carcinoembryonic antigen CGM2). [Source:SWISSPROT;Acc:Q14002]			COLON	16	12607	10	99515	1.12735e-09	12.62981	Y
ENST00000314888	9	p13.3	Talin 1. [Source:SWISSPROT;Acc:Q9Y490]			COLON	56	12607	36	99515	4.52178e-30	12.27898	Y
ENST00000319402	14	q32.33	Ig alpha-1 chain C region. [Source:SWISSPROT;Acc:P01876]			COLON	82	12607	53	99515	3.18097e-43	12.21279
ENST00000221347	19	q13.2	Fc fragment of IgG binding protein; IgG Fc binding protein. [Source:RefSeq;Acc:NM_003890]			COLON	12	12607	8	99515	2.13747e-07	11.84045
ENST00000300036	16	p13.11	Myosin heavy chain, smooth muscle isoform (SMMHC). [Source:SWISSPROT;Acc:P35749]			COLON	99	12607	70	99515	8.19953e-50	11.16385
ENST00000290158	17	q21.32	Importin beta-1 subunit (Karyopherin beta-1 subunit) (Nuclear factor P97) (Importin 90). [Source:SWISSPROT;Acc:Q14974]			COLON	24	12607	18	99515	7.45621e-13	10.52484	Y
ENST00000263198	22	q11.22	Ig lambda chain C regions. [Source:SWISSPROT;Acc:P01842]			COLON	12	12607	9	99515	4.47317e-07	10.52484
ENST00000316403	8	p21.1	Clusterin precursor (Complement-associated protein SP-40,40) (Complement cytolysis inhibitor) (CLI) (NA1/NA2) (Apolipoprotein J) (Apo-J) (TRPM-2). [Source:SWISSPROT;Acc:P10909]			EYE	68	22847	1	47984	1.6941e-32	142.81577	ND
ENST00000293308	12	q13.13	Keratin, type II cytoskeletal 8 (Cytokeratin 8) (K8) (CK 8). [Source:SWISSPROT;Acc:P05787]			EYE	52	22847	2	47984	1.80391e-23	54.60603	ND
ENST00000329762	9	p13.3	NULL			EYE	75	22847	3	47984	3.11206e-33	52.50580	ND
ENST00000228652	12	q13.13	NULL			EYE	71	22847	3	47984	2.47308e-31	49.70549	ND
ENST00000158529	X	q28	Filamin A (Alpha-filamin) (Filamin 1) (Endothelial actin-binding protein) (ABP-280) (Nonmuscle filamin). [Source:SWISSPROT;Acc:P21333]			EYE	23	22847	1	47984	8.2115e-11	48.30534	ND
ENST00000225901	17	q21.2	Keratin, type I cytoskeletal 19 (Cytokeratin 19) (K19) (CK 19). [Source:SWISSPROT;Acc:P08727]			EYE	91	22847	4	47984	1.16929e-39	47.78028	ND
ENST00000252725	7	q22.1	ARP2/3 complex 41 kDa subunit (P41-ARC) (Actin-related protein 2/3 complex subunit 1B). [Source:SWISSPROT;Acc:O15143]			EYE	19	22847	1	47984	6.36117e-09	39.90441	ND
ENST00000261267	12	q15	Lysozyme C precursor (EC 3.2.1.17) (1,4-beta-N-acetylmuramidase C). [Source:SWISSPROT;Acc:P00695]			EYE	16	22847	1	47984	1.62015e-07	33.60371	ND
ENST00000292591	5	q35.3	mannosyl (alpha-1,3-)-glycoprotein beta-1,4-N-acetylglucosaminyltransferase, isoenzyme B isoform 1; UDP-N-acetylglucosamine: alpha-1,3-D-mannoside beta-1,4-N-acetylglucosaminyltransferase IV; alpha-1,3-mannosyl-glycoprotein beta-1,4-N-acetylglucosaminyltransferase. [Source:RefSeq;Acc:NM_014275]			EYE	35	22847	3	47984	1.69915e-14	24.50271	ND
ENST00000292588	5	q35.3	sequestosome 1; ubiquitin-binding protein p62; phosphotyrosine independent ligand for the Lck SH2 domain p62. [Source:RefSeq;Acc:NM_003900]			EYE	30	22847	4	47984	1.86246e-11	15.75174	ND
ENST00000236671	11	p15.5	Cathepsin D precursor (EC 3.4.23.5). [Source:SWISSPROT;Acc:P07339]			EYE	21	22847	3	47984	3.20358e-08	14.70162	ND
ENST00000218439	X	p11.21	Melanoma-associated antigen D2 (MAGE-D2 antigen) (MAGE-D) (Breast cancer associated gene 1 protein) (BCG-1) (11B6) (Hepatocellular carcinoma associated protein JCL-1). [Source:SWISSPROT;Acc:Q9UNF1]			EYE	20	22847	3	47984	8.72248e-08	14.00155	ND
ENST00000273550	3	q21.3	NULL			EYE	51	22847	8	47984	8.91906e-18	13.38898	ND
ENST00000325798	1	q23.2	C-reactive protein precursor. [Source:SWISSPROT;Acc:P02741]			LIVER	135	29607	1	40591	1.6081e-49	185.08410		PMID: 11752456 *
ENST00000322457	14	q32.13	Alpha-1-antichymotrypsin precursor (ACT). [Source:SWISSPROT;Acc:P01011]			LIVER	70	29607	1	40591	2.25214e-25	95.96953		PMID: 8726853
ENST00000255040	1	q23.2	Serum amyloid P-component precursor (SAP) (9.5S alpha-1-glycoprotein). [Source:SWISSPROT;Acc:P02743]			LIVER	124	29607	2	40591	7.42789e-44	85.00159	Y
ENST00000324709	2	q12.2	NULL			LIVER	57	29607	1	40591	1.40192e-20	78.14662
ENST00000243611	1	q32.2	C4b-binding protein beta chain precursor. [Source:SWISSPROT;Acc:P20851]			LIVER	31	29607	1	40591	4.47135e-11	42.50079	Y
ENST00000278222	11	p15.1	Serum amyloid A-4 protein precursor (Constitutively expressed serum amyloid A protein) (C-SAA). [Source:SWISSPROT;Acc:P35542]			LIVER	31	29607	1	40591	4.47135e-11	42.50079	Y	PMID: 11466695
ENST00000280356	11	q23.1	Succinate dehydrogenase [ubiquinone] cytochrome B small subunit, mitochondrial precursor (CybS) (Succinate-ubiquinone reductase membrane anchor subunit) (QPS2) (CII-4) (Succinate dehydrogenase complex subunit D) (Succinate-ubiquinone oxidoreductase cytochrome B small subunit). [Source:SWISSPROT;Acc:O14521]			LIVER	55	29607	2	40591	1.27477e-18	37.70232	Y
ENST00000305046	4	q23	Alcohol dehydrogenase class III chi chain (EC 1.1.1.1) (Glutathione- dependent formaldehyde dehydrogenase) (EC 1.2.1.1) (FDH). [Source:SWISSPROT;Acc:P11766]			LIVER	65	29607	3	40591	4.10954e-21	29.70486
ENST00000320263	14	q11.2	Angiogenin precursor (EC 3.1.27.-) (Ribonuclease 5) (RNase 5). [Source:SWISSPROT;Acc:P03950]			LIVER	21	29607	1	40591	1.75184e-07	28.79086
ENST00000264613	3	q25.1	Ceruloplasmin precursor (EC 1.16.3.1) (Ferroxidase). [Source:SWISSPROT;Acc:P00450]			LIVER	133	29607	7	40591	4.68862e-41	26.04887	Y	PMID: 11752456 *
ENST00000221204	8	p22	Fibrinogen-like protein 1 precursor (Hepatocyte-derived fibrinogen- related protein 1) (HFREP-1) (Hepassocin) (HP-041). [Source:SWISSPROT;Acc:Q08830]			LIVER	80	29607	5	40591	2.12492e-24	21.93589		PMID: 14981537
ENST00000302053	4	q31.3	Fibrinogen alpha/alpha-E chain precursor [Contains: Fibrinopeptide A]. [Source:SWISSPROT;Acc:P02671]			LIVER	397	29607	25	40591	5.51889e-116	21.77137	Y	PMID: 11752456 *, PMID: 11466695
ENST00000259396	9	q32	Alpha-1-acid glycoprotein 1 precursor (AGP 1) (Orosomucoid 1) (OMD 1). [Source:SWISSPROT;Acc:P02763]			LIVER	352	29607	25	40591	3.09531e-100	19.30359	Y	PMID: 11280777
ENST00000265983	11	p15.4	Hemopexin precursor (Beta-1B-glycoprotein). [Source:SWISSPROT;Acc:P02790]			LIVER	105	29607	8	40591	2.63746e-30	17.99429	Y
ENST00000261779	16	q22.2	Haptoglobin precursor. [Source:SWISSPROT;Acc:P00738]			LIVER	296	29607	23	40591	1.16095e-82	17.64409	Y	PMID: 2452953
ENST00000233242	2	p24.1	Apolipoprotein B-100 precursor (Apo B-100) [Contains: Apolipoprotein B-48 (Apo B-48)]. [Source:SWISSPROT;Acc:P04114]			LIVER	89	29607	7	40591	1.09078e-25	17.43120	Y
ENST00000260682	10	q23.33	Cytochrome P450 2C9 (EC 1.14.13.80) ((R)-limonene 6-monooxygenase) (CYPIIC9) (P450 PB-1) (P450 MP-4) (S-mephenytoin 4-hydroxylase) (P-450MP). [Source:SWISSPROT;Acc:P11712]			LIVER	77	29607	7	40591	1.34443e-21	15.08093		PMID: 11752456 *, PMID: 11466695, PMID: 11280777
ENST00000281455	4	q35.1	Long-chain-fatty-acid--CoA ligase 2 (EC 6.2.1.3) (Long-chain acyl-CoA synthetase 2) (LACS 2). [Source:SWISSPROT;Acc:P33121]			LIVER	33	29607	3	40591	6.18876e-10	15.08093		PMID: 11466695
ENST00000259407	9	q31.1	bile acid Coenzyme A: amino acid N-acyltransferase; glycine N-choloyltransferase. [Source:RefSeq;Acc:NM_001701]			LIVER	22	29607	2	40591	5.52629e-07	15.08093	Y	PMID: 11466695
ENST00000228330	12	q21.33	Decorin precursor (Bone proteoglycan II) (PG-S2) (PG40). [Source:SWISSPROT;Acc:P07585]			LIVER	22	29607	2	40591	5.52629e-07	15.08093		PMID: 12521301
ENST00000313010	11	q14.1	Lysosomal Pro-X carboxypeptidase precursor (EC 3.4.16.2) (Prolylcarboxypeptidase) (PRCP) (Proline carboxypeptidase) (Angiotensinase C) (Lysosomal carboxypeptidase C). [Source:SWISSPROT;Acc:P42785]			LIVER	22	29607	2	40591	5.52629e-07	15.08093	Y
ENST00000237014	18	q12.1	Transthyretin precursor (Prealbumin) (TBPA) (TTR) (ATTR). [Source:SWISSPROT;Acc:P02766]			LIVER	96	29607	10	40591	1.35343e-25	13.16154	Y	PMID: 11752456 *
ENST00000278407	11	q12.1	Plasma protease C1 inhibitor precursor (C1 Inh) (C1Inh). [Source:SWISSPROT;Acc:P05155]			LIVER	56	29607	6	40591	2.44496e-15	12.79594	Y
ENST00000302037	4	q32.1	Fibrinogen gamma chain precursor (PRO2061). [Source:SWISSPROT;Acc:P02679]			LIVER	1164	29607	139	40591	2.21887e-284	11.48084	Y
ENST00000304704	14	q11.2	Angiogenin precursor (EC 3.1.27.-) (Ribonuclease 5) (RNase 5). [Source:SWISSPROT;Acc:P03950]			LIVER	33	29607	4	40591	3.38696e-09	11.31070
ENST00000255208	1	p31.3	Angiopoietin-related protein 3 precursor (Angiopoietin-like 3) (Angiopoietin-5) (ANG-5) (UNQ153/PRO179). [Source:SWISSPROT;Acc:Q9Y5C1]			LIVER	33	29607	4	40591	3.38696e-09	11.31070	Y
ENST00000321331	3	p22.1	NULL			LIVER	32	29607	4	40591	7.18573e-09	10.96795	Y
ENST00000281525	4	q32.1	Tryptophan 2,3-dioxygenase (EC 1.13.11.11) (Tryptophan pyrrolase) (Tryptophanase) (Tryptophan oxygenase) (Tryptamin 2,3-dioxygenase) (TRPO). [Source:SWISSPROT;Acc:P48775]			LIVER	70	29607	9	40591	8.9541e-18	10.66328	Y	PMID: 14748880
ENST00000263228	9	p13.3	ubiquitin-conjugating enzyme UBC3B. [Source:RefSeq;Acc:NM_017811]			LUNG	83	31879	2	106745	2.05045e-50	138.96037	Y
ENST00000052754	12	q21.33	Decorin precursor (Bone proteoglycan II) (PG-S2) (PG40). [Source:SWISSPROT;Acc:P07585]			LUNG	41	31879	1	106745	2.15115e-25	137.28614
ENST00000250474	14	q11.2	Ribonuclease pancreatic precursor (EC 3.1.27.5) (RNase 1) (RNase A) (RNase UpI-1) (RIB-1). [Source:SWISSPROT;Acc:P07998]			LUNG	46	31879	2	106745	2.86358e-27	77.01418
ENST00000296694	5	q32	Uteroglobin-related protein 1 precursor (Secretoglobin family 3A member 2). [Source:SWISSPROT;Acc:Q96PL1]			LUNG	20	31879	1	106745	2.79416e-12	66.96885	Y
ENST00000281221	10	q25.2	Vesicle transport through interaction with t-SNAREs homolog 1A (Vesicle transport v-SNARE protein Vti1-like 2) (Vti1-rp2). [Source:SWISSPROT;Acc:Q96AJ9]			LUNG	20	31879	1	106745	2.79416e-12	66.96885
ENST00000321331	3	p22.1	NULL			LUNG	39	31879	2	106745	6.17673e-23	65.29463	Y
ENST00000253481	X	q21.1	SH3 domain-binding glutamic acid-rich-like protein. [Source:SWISSPROT;Acc:O75368]			LUNG	17	31879	1	106745	1.97641e-10	56.92352
ENST00000264908	4	q21.21	Annexin A3 (Annexin III) (Lipocortin III) (Placental anticoagulant protein III) (PAP-III) (35-alpha calcimedin) (Inositol 1,2-cyclic phosphate 2-phosphohydrolase). [Source:SWISSPROT;Acc:P12429]			LUNG	16	31879	1	106745	8.12772e-10	53.57508	Y
ENST00000313871	X	p22.33	Hydroxyindole O-methyltransferase (EC 2.1.1.4) (HIOMT) (Acetylserotonin O-methyltransferase) (ASMT). [Source:SWISSPROT;Acc:P46597]			LUNG	15	31879	1	106745	3.33116e-09	50.22664
ENST00000326633	5	q35.1	NULL			LUNG	28	31879	2	106745	3.49385e-16	46.87820
ENST00000237313	6	q23.2	Connective tissue growth factor precursor (Hypertrophic chondrocyte- specific protein 24). [Source:SWISSPROT;Acc:P29279]			LUNG	14	31879	1	106745	1.36011e-08	46.87820	Y
ENST00000265010	6	p24.2	Enhancer of filamentation 1 (HEF1) (CRK-associated substrate-related protein) (CAS-L) (CasL) (p105) (Neural precursor cell expressed developmentally down-regulated 9). [Source:SWISSPROT;Acc:Q14511]			LUNG	14	31879	1	106745	1.36011e-08	46.87820
ENST00000256951	12	p13.1	Epithelial membrane protein-1 (EMP-1) (Tumor-associated membrane protein) (CL-20) (B4B protein). [Source:SWISSPROT;Acc:P54849]			LUNG	14	31879	1	106745	1.36011e-08	46.87820	Y
ENST00000307767	17	p11.2	Protein FAM18B (NPD008) (CGI-148). [Source:SWISSPROT;Acc:Q9NYZ1]			LUNG	14	31879	1	106745	1.36011e-08	46.87820	Y
ENST00000226004	17	q21.31	Dual specificity protein phosphatase 3 (EC 3.1.3.48) (EC 3.1.3.16) (Dual specificity protein phosphatase VHR). [Source:SWISSPROT;Acc:P51452]			LUNG	40	31879	3	106745	1.65662e-22	44.64590
ENST00000254801	4	q13.3	Immunoglobulin J chain. [Source:SWISSPROT;Acc:P01591]			LUNG	76	31879	6	106745	2.14589e-41	42.41361	Y
ENST00000324545	X	p11.4	Probable ubiquitin carboxyl-terminal hydrolase FAF-X (EC 3.1.2.15) (Ubiquitin thiolesterase FAF-X) (Ubiquitin-specific processing protease FAF-X) (Deubiquitinating enzyme FAF-X) (Fat facets protein related, X-linked) (Ubiquitin-specific protease 9, X chromosome). [Source:SWISSPROT;Acc:Q93008]			LUNG	75	31879	6	106745	8.66651e-41	41.85553	Y
ENST00000300177	15	q13.3	cysteine knot superfamily 1, BMP antagonist 1; gremlin. [Source:RefSeq;Acc:NM_013372]			LUNG	12	31879	1	106745	2.23693e-07	40.18131
ENST00000252349	X	p22.11	Diamine acetyltransferase (EC 2.3.1.57) (Spermidine/spermine N(1)- acetyltransferase) (SSAT) (Putrescine acetyltransferase). [Source:SWISSPROT;Acc:P21673]			LUNG	136	31879	12	106745	8.10313e-72	37.94902	Y
ENST00000308935	12	q13.13	NULL			LUNG	21	31879	2	106745	6.03716e-12	35.15865
ENST00000262067	7	p21.1	Transmembrane 4 superfamily member 13 (Tetraspan NET-6). [Source:SWISSPROT;Acc:O95857]			LUNG	21	31879	2	106745	6.03716e-12	35.15865	Y
ENST00000228136	11	p15.2	small acidic protein; likely ortholog of mouse small acidic protein. [Source:RefSeq;Acc:NM_014267]			LUNG	30	31879	3	106745	1.79761e-16	33.48443	Y
ENST00000228330	12	q21.33	Decorin precursor (Bone proteoglycan II) (PG-S2) (PG40). [Source:SWISSPROT;Acc:P07585]			LUNG	33	31879	4	106745	2.04689e-17	27.62465
ENST00000303153	2	p11.2	Ig kappa chain C region. [Source:SWISSPROT;Acc:P01834]			LUNG	16	31879	2	106745	5.73382e-09	26.78754
ENST00000241261	3	q26.31	Tumor necrosis factor ligand superfamily member 10 (TNF-related apoptosis inducing ligand) (TRAIL protein) (Apo-2 ligand) (Apo-2L). [Source:SWISSPROT;Acc:P50591]			LUNG	16	31879	2	106745	5.73382e-09	26.78754	Y
ENST00000263464	11	q22.1	Baculoviral IAP repeat-containing protein 3 (Inhibitor of apoptosis protein 1) (HIAP1) (HIAP-1) (C-IAP2) (TNFR2-TRAF signaling complex protein 1) (IAP homolog C) (Apoptosis inhibitor 2) (API2). [Source:SWISSPROT;Acc:Q13489]			LUNG	15	31879	2	106745	2.22191e-08	25.11332	Y
ENST00000259037	3	q26.33	NADH-ubiquinone oxidoreductase SGDH subunit, mitochondrial precursor (EC 1.6.5.3) (EC 1.6.99.3) (Complex I-SGDH) (CI-SGDH). [Source:SWISSPROT;Acc:O43674]			LUNG	15	31879	2	106745	2.22191e-08	25.11332	Y
ENST00000301540	12	q13.2	Myosin light chain 1, slow-twitch muscle A isoform (MLC1sa) (Alkali). [Source:SWISSPROT;Acc:P14649]			LUNG	104	31879	14	106745	5.10069e-51	24.87414
ENST00000295137	2	p13.1	Actin, gamma-enteric smooth muscle (Alpha-actin 3). [Source:SWISSPROT;Acc:P12718]			LUNG	14	31879	2	106745	8.54909e-08	23.43910
ENST00000315926	3	q25.1	RING finger protein 13. [Source:SWISSPROT;Acc:O43567]			LUNG	14	31879	2	106745	8.54909e-08	23.43910
ENST00000278282	11	q12.3	Clara cell phospholipid-binding protein precursor (CCPBP) (Clara cells 10 kDa secretory protein) (CC10) (Uteroglobin) (Urine protein 1) (UP1). [Source:SWISSPROT;Acc:P11684]			LUNG	20	31879	3	106745	1.43841e-10	22.32295	Y
ENST00000246006	20	p11.21	Complement component C1q receptor precursor (Complement component 1, q subcomponent, receptor 1) (C1qRp) (C1qR(p)) (C1q/MBL/SPA receptor) (CD93 antigen) (CDw93). [Source:SWISSPROT;Acc:Q9NPY3]			LUNG	13	31879	2	106745	3.26303e-07	21.76488	Y
ENST00000234474	2	p11.2	Ig kappa chain V-I region Walker precursor. [Source:SWISSPROT;Acc:P04431]			LUNG	13	31879	2	106745	3.26303e-07	21.76488
ENST00000265598	3	q27.1	lysosomal-associated membrane protein 3. [Source:RefSeq;Acc:NM_014398]			LUNG	13	31879	2	106745	3.26303e-07	21.76488	Y
ENST00000330691	8	p11.23	Transforming acidic coiled-coil-containing protein 1. [Source:SWISSPROT;Acc:O75410]			LUNG	13	31879	2	106745	3.26303e-07	21.76488
ENST00000228945	12	p12.3	Rho GDP-dissociation inhibitor 2 (Rho GDI 2) (Rho-GDI beta) (Ly-GDI). [Source:SWISSPROT;Acc:P52566]			LUNG	24	31879	4	106745	3.59421e-12	20.09066	Y
ENST00000265177	4	q25	DC2 protein. [Source:RefSeq;Acc:NM_021227]			LUNG	18	31879	3	106745	2.05364e-09	20.09066	Y
ENST00000262668	1	p32.3	Nonspecific lipid-transfer protein, mitochondrial precursor (NSL-TP) (Sterol carrier protein 2) (SCP-2) (Sterol carrier protein X) (SCP-X) (SCPX). [Source:SWISSPROT;Acc:P22307]			LUNG	16	31879	3	106745	2.84725e-08	17.85836	Y
ENST00000322985	7	q32.3	Podocalyxin-like protein 1 precursor. [Source:SWISSPROT;Acc:O00592]			LUNG	15	31879	3	106745	1.04646e-07	16.74221	Y
ENST00000322406	7	p14.2	Septin 7 (CDC10 protein homolog). [Source:SWISSPROT;Acc:Q16181]			LUNG	15	31879	3	106745	1.04646e-07	16.74221	Y
ENST00000311151	8	p21.2	Dihydropyrimidinase related protein-2 (DRP-2) (Collapsin response mediator protein 2) (CRMP-2) (N2A3). [Source:SWISSPROT;Acc:Q16555]			LUNG	14	31879	3	106745	3.80759e-07	15.62607	Y
ENST00000251595	16	p13.3	Hemoglobin alpha chain. [Source:SWISSPROT;Acc:P01922]			LUNG	22	31879	5	106745	2.10287e-10	14.73315
ENST00000320378	16	p13.13	Epithelial membrane protein-2 (EMP-2) (XMP protein). [Source:SWISSPROT;Acc:P54851]			LUNG	43	31879	10	106745	5.35547e-19	14.39830
ENST00000316782	6	p25.2	Placental thrombin inhibitor (Cytoplasmic antiproteinase) (CAP) (Protease inhibitor 6) (PI-6). [Source:SWISSPROT;Acc:P35237]			LUNG	30	31879	7	106745	1.2422e-13	14.35047	Y
ENST00000262854	X	p11.22	HECT domain protein LASU1. [Source:SPTREMBL;Acc:Q8NG67]			LUNG	46	31879	11	106745	4.74349e-20	14.00258	Y
ENST00000280356	11	q23.1	Succinate dehydrogenase [ubiquinone] cytochrome B small subunit, mitochondrial precursor (CybS) (Succinate-ubiquinone reductase membrane anchor subunit) (QPS2) (CII-4) (Succinate dehydrogenase complex subunit D) (Succinate-ubiquinone oxidoreductase cytochrome B small subunit). [Source:SWISSPROT;Acc:O14521]			LUNG	24	31879	6	106745	6.33854e-11	13.39377
ENST00000315792	8	p11.21	NULL			LUNG	20	31879	5	106745	2.63609e-09	13.39377
ENST00000283657	2	p11.2	Ig kappa chain V-IV region precursor (Fragment). [Source:SWISSPROT;Acc:P06312]			LUNG	15	31879	4	106745	3.90295e-07	12.55666
ENST00000224784	10	q23.31	Actin, aortic smooth muscle (Alpha-actin 2). [Source:SWISSPROT;Acc:P03996]			LUNG	37	31879	10	106745	9.77614e-16	12.38924	Y
ENST00000266718	12	q21.33	Lumican precursor (Keratan sulfate proteoglycan lumican) (KSPG lumican). [Source:SWISSPROT;Acc:P51884]			LUNG	38	31879	11	106745	9.79473e-16	11.56735	Y
ENST00000283179	1	q44	Heterogenous nuclear ribonucleoprotein U (hnRNP U) (Scaffold attachment factor A) (SAF-A). [Source:SWISSPROT;Acc:Q00839]			LUNG	70	31879	21	106745	1.97901e-27	11.16148	Y
ENST00000258761	7	p21.1	basic leucine zipper and W2 domains 2; HSPC028 protein. [Source:RefSeq;Acc:NM_014038]			LUNG	29	31879	9	106745	5.19766e-12	10.78943	Y
ENST00000255127	20	q13.12	Syndecan-4 precursor (Amphiglycan) (SYND4) (Ryudocan core protein). [Source:SWISSPROT;Acc:P31431]			LUNG	32	31879	10	106745	4.39078e-13	10.71502	Y
ENST00000242059	7	p15.1	NULL			LUNG	16	31879	5	106745	3.67883e-07	10.71502	Y
ENST00000303436	3	p14.3	ADP-ribosylation factor 4. [Source:SWISSPROT;Acc:P18085]			LUNG	35	31879	11	106745	3.72421e-14	10.65414	Y
ENST00000260356	15	q14	Thrombospondin 1 precursor. [Source:SWISSPROT;Acc:P07996]			LUNG	19	31879	6	106745	3.00191e-08	10.60340	Y
ENST00000264766	4	p16.3	Huntingtin (Huntington's disease protein) (HD protein). [Source:SWISSPROT;Acc:P42858]			LUNG	25	31879	8	106745	2.06472e-10	10.46388
ENST00000318602	12	p13.31	Alpha-2-macroglobulin precursor (Alpha-2-M). [Source:SWISSPROT;Acc:P01023]			LUNG	78	31879	25	106745	1.38316e-29	10.44714	Y
ENST00000299918	15	q21.1	Beta-2-microglobulin precursor (HDCMA22P). [Source:SWISSPROT;Acc:P01884]			LUNG	278	31879	91	106745	1.34199e-100	10.22931	Y
ENST00000307407	4	q13.3	Interleukin-8 precursor (IL-8) (CXCL8) (Monocyte-derived neutrophil chemotactic factor) (MDNCF) (T-cell chemotactic factor) (Neutrophil- activating protein 1) (NAP-1) (Lymphocyte-derived neutrophil- activating factor) (LYNAP) (Protein 3-10C) (Neutrophil-activating factor) (NAF) (Granulocyte chemotactic protein 1) (GCP-1) (Emoctakin). [Source:SWISSPROT;Acc:P10145]			LYMPH	84	47164	3	74032	8.79854e-31	43.95081	ND
ENST00000304187	2	p11.2	Ig kappa chain V-III region CLL precursor (Rheumatoid factor). [Source:SWISSPROT;Acc:P04207]			LYMPH	28	47164	1	74032	6.01396e-11	43.95081	ND
ENST00000297870	X	p21.1	Cytochrome B-245 heavy chain (P22 phagocyte B-cytochrome) (Neutrophil cytochrome B, 91 kDa polypeptide) (CGD91-PHOX) (GP91-PHOX) (Heme binding membrane glycoprotein GP91PHOX) (Cytochrome B(558) beta chain) (Superoxide-generating NADPH oxidase heavy chain subunit). [Source:SWISSPROT;Acc:P04839]			LYMPH	18	47164	1	74032	5.01659e-07	28.25409	ND
ENST00000262585	8	q24.3	NULL			LYMPH	30	47164	2	74032	9.69623e-11	23.54508	ND
ENST00000234474	2	p11.2	Ig kappa chain V-I region Walker precursor. [Source:SWISSPROT;Acc:P04431]			LYMPH	28	47164	2	74032	5.63508e-10	21.97540	ND
ENST00000261787	14	q32.33	Ig heavy chain V-I region EU. [Source:SWISSPROT;Acc:P01742]			LYMPH	24	47164	2	74032	1.85094e-08	18.83606	ND
ENST00000312608	14	q32.33	Ig alpha-1 chain C region. [Source:SWISSPROT;Acc:P01876]			LYMPH	50	47164	5	74032	9.9714e-16	15.69672	ND
ENST00000263198	22	q11.22	Ig lambda chain C regions. [Source:SWISSPROT;Acc:P01842]			LYMPH	63	47164	7	74032	6.01814e-19	14.12705	ND
ENST00000264868	4	p15.2	NULL			LYMPH	74	47164	9	74032	1.90747e-21	12.90619	ND
ENST00000260641	2	p14	Actin-like protein 2 (Actin-related protein 2). [Source:SWISSPROT;Acc:O15142]			LYMPH	22	47164	3	74032	5.46518e-07	11.51093	ND
ENST00000221978	19	q13.41	Protein NKG7 (Natural killer cell protein 7) (G-CSF-induced gene 1 protein) (Protein GIG-1). [Source:SWISSPROT;Acc:Q16617]			LYMPH	22	47164	3	74032	5.46518e-07	11.51093	ND
ENST00000319402	14	q32.33	Ig alpha-1 chain C region. [Source:SWISSPROT;Acc:P01876]			LYMPH	52	47164	8	74032	2.62408e-14	10.20287	ND
ENST00000322611	5	p15.1	Brain acid soluble protein 1 (BASP1 protein) (Neuronal axonal membrane protein NAP-22) (Neuronal tissue-enriched acidic protein). [Source:SWISSPROT;Acc:P80723]			LYMPH	26	47164	4	74032	9.22733e-08	10.20287	ND
ENST00000331357	22	q11.22	Ig lambda chain C regions. [Source:SWISSPROT;Acc:P01842]			MAMMARY GLAND	43	29636	1	67572	1.98547e-21	98.04279
ENST00000295522	3	q28	Claudin-1 (Senescence-associated epithelial membrane protein). [Source:SWISSPROT;Acc:O95832]			MAMMARY GLAND	42	29636	1	67572	6.37212e-21	95.76272	Y	PMID: 15743508
ENST00000251595	16	p13.3	Hemoglobin alpha chain. [Source:SWISSPROT;Acc:P01922]			MAMMARY GLAND	33	29636	1	67572	2.23744e-16	75.24214
ENST00000216774	14	q13.2	Signal recognition particle 54 kDa protein (SRP54). [Source:SWISSPROT;Acc:P13624]			MAMMARY GLAND	32	29636	1	67572	7.13111e-16	72.96207	Y
ENST00000279022	20	q11.23	Myosin regulatory light chain 2, smooth muscle isoform (Myosin RLC) (LC20). [Source:SWISSPROT;Acc:P24844]			MAMMARY GLAND	29	29636	1	67572	2.29554e-14	66.12188
ENST00000217652	18	p11.31	Myosin regulatory light chain 2, nonsarcomeric (Myosin RLC). [Source:SWISSPROT;Acc:P19105]			MAMMARY GLAND	139	29636	6	67572	2.109e-63	52.82150	Y
ENST00000316341	16	q22.1	Solute carrier family 12 member 4 (Electroneutral potassium-chloride cotransporter 1) (Erythroid K-Cl cotransporter 1) (hKCC1). [Source:SWISSPROT;Acc:Q9UP95]			MAMMARY GLAND	18	29636	1	67572	6.97206e-09	41.04117	Y
ENST00000264144	1	q25.3	Laminin gamma-2 chain precursor (Kalinin/nicein/epiligrin 100 kDa subunit) (Laminin B2t chain). [Source:SWISSPROT;Acc:Q13753]			MAMMARY GLAND	17	29636	1	67572	2.17008e-08	38.76110	Y	PMID: 9848077
ENST00000167586	17	q21.2	Keratin, type I cytoskeletal 14 (Cytokeratin 14) (K14) (CK 14). [Source:SWISSPROT;Acc:P02533]			MAMMARY GLAND	16	29636	1	67572	6.73442e-08	36.48104	Y	PMID: 8760013
ENST00000260227	11	q22.2	Matrilysin precursor (EC 3.4.24.23) (Pump-1 protease) (Uterine metalloproteinase) (Matrix metalloproteinase-7) (MMP-7) (Matrin). [Source:SWISSPROT;Acc:P09237]			MAMMARY GLAND	16	29636	1	67572	6.73442e-08	36.48104	Y
ENST00000268150	15	q26.1	Lactadherin precursor (Milk fat globule-EGF factor 8) (MFG-E8) (HMFG) (Breast epithelial antigen BA46) (MFGM) [Contains: Medin]. [Source:SWISSPROT;Acc:Q08431]			MAMMARY GLAND	31	29636	2	67572	2.64138e-14	35.34100
ENST00000282749	6	q24.2	Utrophin (Dystrophin-related protein 1) (DRP1) (DRP). [Source:SWISSPROT;Acc:P46939]			MAMMARY GLAND	31	29636	2	67572	2.64138e-14	35.34100	Y
ENST00000258733	7	p15.3	Putative transmembrane protein NMB precursor (Transmembrane glycoprotein HGFIN). [Source:SWISSPROT;Acc:Q14956]			MAMMARY GLAND	15	29636	1	67572	2.08298e-07	34.20097	Y
ENST00000248069	19	p13.12	solute carrier family 35, member E1. [Source:RefSeq;Acc:NM_024881]			MAMMARY GLAND	28	29636	2	67572	7.71654e-13	31.92091	Y
ENST00000293615	12	q13.12	Epithelial protein lost in neoplasm. [Source:SWISSPROT;Acc:Q9UHB6]			MAMMARY GLAND	14	29636	1	67572	6.41871e-07	31.92091	Y	PMID: 10618726
ENST00000227251	11	q23.1	Alpha crystallin B chain (Alpha(B)-crystallin) (Rosenthal fiber component). [Source:SWISSPROT;Acc:P02511]			MAMMARY GLAND	37	29636	3	67572	2.76757e-16	28.12080	Y	PMID: 15520179 *, PMID: 15586368 *
ENST00000245539	17	q25.1	mitochondrial ribosomal protein S7; 30S ribosomal protein S7 homolog. [Source:RefSeq;Acc:NM_015971]			MAMMARY GLAND	24	29636	2	67572	6.72121e-11	27.36078	Y
ENST00000009530	5	q33.1	HLA class II histocompatibility antigen, gamma chain (HLA-DR antigens associated invariant chain) (Ia antigen-associated invariant chain) (Ii) (p33) (CD74 antigen). [Source:SWISSPROT;Acc:P04233]			MAMMARY GLAND	68	29636	6	67572	1.71965e-28	25.84073	Y
ENST00000200181	17	q25.1	Integrin beta-4 precursor (GP150) (CD104 antigen). [Source:SWISSPROT;Acc:P16144]			MAMMARY GLAND	44	29636	4	67572	9.26237e-19	25.08071	Y	PMID: 16276090 *
ENST00000285124	18	p11.22	protein phosphatase 4, regulatory subunit 1. [Source:RefSeq;Acc:NM_005134]			MAMMARY GLAND	28	29636	3	67572	5.63046e-12	21.28060	Y
ENST00000216947	20	q13.12	Phospholipid transfer protein precursor (Lipid transfer protein II). [Source:SWISSPROT;Acc:P55058]			MAMMARY GLAND	17	29636	2	67572	1.46895e-07	19.38055	Y
ENST00000252242	12	q13.13	Keratin, type II cytoskeletal 5 (Cytokeratin 5) (K5) (CK 5) (58 kDa cytokeratin). [Source:SWISSPROT;Acc:P13647]			MAMMARY GLAND	49	29636	6	67572	1.77375e-19	18.62053	Y
ENST00000239938	5	q31.2	Early growth response protein 1 (EGR-1) (Krox-24 protein) (ZIF268) (Nerve growth factor-induced protein A) (NGFI-A) (Transcription factor ETR103) (Zinc finger protein 225) (AT225). [Source:SWISSPROT;Acc:P18146]			MAMMARY GLAND	16	29636	2	67572	4.32491e-07	18.24052	Y	PMID: 9212230
ENST00000261981	14	q32.13	Alpha-1-antichymotrypsin precursor (ACT). [Source:SWISSPROT;Acc:P01011]			MAMMARY GLAND	87	29636	11	67572	2.63402e-33	18.03324	Y
ENST00000260324	15	q21.1	Sulfide:quinone oxidoreductase, mitochondrial precursor (EC 1.-.-.-) (CGI-44). [Source:SWISSPROT;Acc:Q9Y6N5]			MAMMARY GLAND	23	29636	3	67572	1.25188e-09	17.48050	Y
ENST00000014914	12	p13.1	retinoic acid induced 3; retinoic acid responsive gene. [Source:RefSeq;Acc:NM_003979]			MAMMARY GLAND	22	29636	3	67572	3.643e-09	16.72048	Y
ENST00000254043	17	q21.2	Keratin, type I cytoskeletal 15 (Cytokeratin 15) (K15) (CK 15). [Source:SWISSPROT;Acc:P19012]			MAMMARY GLAND	21	29636	3	67572	1.0548e-08	15.96045		PMID: 10554019 *
ENST00000263989	2	p15	ubiquitin specific protease 34. [Source:RefSeq;Acc:NM_014709]			MAMMARY GLAND	43	29636	7	67572	5.42114e-16	14.00611
ENST00000256951	12	p13.1	Epithelial membrane protein-1 (EMP-1) (Tumor-associated membrane protein) (CL-20) (B4B protein). [Source:SWISSPROT;Acc:P54849]			MAMMARY GLAND	24	29636	4	67572	2.12239e-09	13.68039	Y	PMID: 15520179 *
ENST00000333316	4	q13.3	ankyrin repeat domain protein 17 isoform b; gene trap ankyrin repeat; serologically defined breast cancer antigen NY-BR-16. [Source:RefSeq;Acc:NM_198889]			MAMMARY GLAND	18	29636	3	67572	2.47262e-07	13.68039
ENST00000321645	14	q32.33	Ig gamma-4 chain C region. [Source:SWISSPROT;Acc:P01861]			MAMMARY GLAND	18	29636	3	67572	2.47262e-07	13.68039
ENST00000331986	19	p13.2	NULL			MAMMARY GLAND	18	29636	3	67572	2.47262e-07	13.68039
ENST00000318266	20	p13	Protein-tyrosine phosphatase alpha precursor (EC 3.1.3.48) (R-PTP- alpha). [Source:SWISSPROT;Acc:P18433]			MAMMARY GLAND	18	29636	3	67572	2.47262e-07	13.68039		PMID: 11042685
ENST00000275080	6	q21	Putative mucin core protein 24 precursor (MULTI-glycosylated core protein 24) (MGC-24) (MUC-24) (CD164 antigen). [Source:SWISSPROT;Acc:Q04900]			MAMMARY GLAND	34	29636	6	67572	1.33377e-12	12.92037
ENST00000319402	14	q32.33	Ig alpha-1 chain C region. [Source:SWISSPROT;Acc:P01876]			MAMMARY GLAND	99	29636	18	67572	7.95831e-34	12.54036
ENST00000251245	1	p36.11	SWI/SNF-related, matrix-associated, actin-dependent regulator of chromatin subfamily F member 1 (SWI-SNF complex protein p270) (B120). [Source:SWISSPROT;Acc:O14497]			MAMMARY GLAND	25	29636	5	67572	3.17695e-09	11.40032		PMID: 11829496 *
ENST00000257721	7	q31.2	Testin (TESS). [Source:SWISSPROT;Acc:Q9UGI8]			MAMMARY GLAND	20	29636	4	67572	1.29505e-07	11.40032	Y	PMID: 15701871
ENST00000231751	3	p21.31	Lactotransferrin precursor (Lactoferrin) [Contains: Lactoferroxin A; Lactoferroxin B; Lactoferroxin C]. [Source:SWISSPROT;Acc:P02788]			MAMMARY GLAND	19	29636	4	67572	3.55661e-07	10.83031	Y	PMID: 15543612
ENST00000321078	2	p11.2	Ig kappa chain C region. [Source:SWISSPROT;Acc:P01834]			MAMMARY GLAND	166	29636	35	67572	9.85575e-53	10.81402
ENST00000264710	2	p23.3	Ras-related protein Rab-10. [Source:SWISSPROT;Acc:O88386]			MAMMARY GLAND	32	29636	7	67572	4.08068e-11	10.42315	Y
ENST00000262833	22	q12.3	Myoglobin. [Source:SWISSPROT;Acc:P02144]			MUSCLE	402	37335	1	28344	1.67006e-97	305.19052	ND
ENST00000262711	14	q11.2	Myosin heavy chain, cardiac muscle beta isoform (MyHC-beta). [Source:SWISSPROT;Acc:P12883]			MUSCLE	276	37335	1	28344	1.52925e-66	209.53379	ND
ENST00000290284	1	q32.1	Troponin I, slow skeletal muscle (Troponin I, slow-twitch isoform). [Source:SWISSPROT;Acc:P19237]			MUSCLE	252	37335	1	28344	1.16018e-60	191.31346	ND
ENST00000221476	19	q13.32	Creatine kinase, M chain (EC 2.7.3.2) (M-CK). [Source:SWISSPROT;Acc:P06732]			MUSCLE	200	37335	1	28344	6.02731e-48	151.83608	ND
ENST00000245503	17	p13.1	Myosin heavy chain, skeletal muscle, adult 2 (Myosin heavy chain IIa) (MyHC-IIa). [Source:SWISSPROT;Acc:Q9UKX2]			MUSCLE	190	37335	1	28344	1.66322e-45	144.24427	ND
ENST00000252898	11	p15.5	Troponin I, fast skeletal muscle (Troponin I, fast-twitch isoform). [Source:SWISSPROT;Acc:P48788]			MUSCLE	128	37335	1	28344	2.04298e-30	97.17509	ND
ENST00000291901	19	q13.42	Troponin T, slow skeletal muscle isoforms (Slow skeletal muscle troponin T). [Source:SWISSPROT;Acc:P13805]			MUSCLE	356	37335	3	28344	1.41621e-82	90.08941	ND
ENST00000292907	19	q13.12	Cytochrome c oxidase polypeptide VIIa-heart, mitochondrial precursor (EC 1.9.3.1) (Cytochrome c oxidase subunit VIIa-H) (COX VIIa-M). [Source:SWISSPROT;Acc:P24310]			MUSCLE	82	37335	1	28344	2.68743e-19	62.25279	ND
ENST00000217452	20	q13.12	Troponin C, skeletal muscle. [Source:SWISSPROT;Acc:P02585]			MUSCLE	224	37335	3	28344	1.3366e-50	56.68547	ND
ENST00000217652	18	p11.31	Myosin regulatory light chain 2, nonsarcomeric (Myosin RLC). [Source:SWISSPROT;Acc:P19105]			MUSCLE	123	37335	2	28344	9.10499e-28	46.68959	ND
ENST00000261634	12	q23.2	Myosin-binding protein C, slow-type (Slow MyBP-C) (C-protein, skeletal muscle slow-isoform). [Source:SWISSPROT;Acc:Q00872]			MUSCLE	102	37335	2	28344	9.19969e-23	38.71820	ND
ENST00000249380	7	q31.32	NADH-ubiquinone oxidoreductase 13 kDa-B subunit (EC 1.6.5.3) (EC 1.6.99.3) (Complex I-13Kd-B) (CI-13Kd-B) (Complex I subunit B13). [Source:SWISSPROT;Acc:Q16718]			MUSCLE	51	37335	1	28344	6.99827e-12	38.71820	ND
ENST00000318007	4	q22.3	LIM protein (similar to rat protein kinase C-binding enigma); enigma homolog. [Source:RefSeq;Acc:NM_006457]			MUSCLE	47	37335	1	28344	6.21315e-11	35.68148	ND
ENST00000245424	X	q24	NADH-ubiquinone oxidoreductase MWFE subunit (EC 1.6.5.3) (EC 1.6.99.3) (Complex I-MWFE) (CI-MWFE). [Source:SWISSPROT;Acc:O15239]			MUSCLE	46	37335	1	28344	1.0714e-10	34.92230	ND
ENST00000322861	16	p11.2	myosin light chain 2; myosin regulatory light chain 2. [Source:RefSeq;Acc:NM_013292]			MUSCLE	169	37335	4	28344	3.85466e-36	32.07537	ND
ENST00000298159	14	q13.1	Cofilin, muscle isoform (Cofilin 2). [Source:SWISSPROT;Acc:Q9Y281]			MUSCLE	39	37335	1	28344	4.79273e-09	29.60804	ND
ENST00000264176	1	q43	Alpha-actinin 2 (Alpha actinin skeletal muscle isoform 2) (F-actin cross linking protein). [Source:SWISSPROT;Acc:P35609]			MUSCLE	35	37335	1	28344	4.1525e-08	26.57131	ND
ENST00000318333	10	q23.32	Signal recognition particle 9 kDa protein (SRP9). [Source:SWISSPROT;Acc:P49458]			MUSCLE	35	37335	1	28344	4.1525e-08	26.57131	ND
ENST00000227251	11	q23.1	Alpha crystallin B chain (Alpha(B)-crystallin) (Rosenthal fiber component). [Source:SWISSPROT;Acc:P02511]			MUSCLE	96	37335	3	28344	3.52782e-20	24.29377	ND
ENST00000322566	1	q42.13	Actin, alpha skeletal muscle (Alpha-actin 1). [Source:SWISSPROT;Acc:P02568]			MUSCLE	250	37335	8	28344	1.84984e-50	23.72439	ND
ENST00000295237	2	q24.3	NULL			MUSCLE	85	37335	3	28344	1.25268e-17	21.51011	ND
ENST00000305991	11	q22.3	NULL			MUSCLE	49	37335	2	28344	2.36012e-10	18.59992	ND
ENST00000284669	2	q31.1	Kelch-related protein 1 (Kel-like protein 23) (Sarcosin). [Source:SWISSPROT;Acc:O60662]			MUSCLE	97	37335	4	28344	2.28404e-19	18.41012	ND
ENST00000306136	2	q31.2	titin isoform novex-3; connectin; CMH9, included; cardiomyopathy, dilated 1G (autosomal dominant). [Source:RefSeq;Acc:NM_133379]			MUSCLE	177	37335	8	28344	1.20911e-33	16.79687	ND
ENST00000317308	16	p11.2	Sarcoplasmic/endoplasmic reticulum calcium ATPase 1 (EC 3.6.3.8) (Calcium pump 1) (SERCA1) (SR Ca(2+)-ATPase 1) (Calcium-transporting ATPase sarcoplasmic reticulum type, fast twitch skeletal muscle isoform) (Endoplasmic reticulum class 1/2 Ca(2+) ATPase). [Source:SWISSPROT;Acc:O14983]			MUSCLE	65	37335	3	28344	4.75237e-13	16.44891	ND
ENST00000228841	12	q24.11	Myosin regulatory light chain 2, ventricular/cardiac muscle isoform (MLC-2) (MLC-2v). [Source:SWISSPROT;Acc:P10916]			MUSCLE	123	37335	6	28344	2.43894e-23	15.56320	ND
ENST00000288398	15	q22.2	Tropomyosin 1 alpha chain (Alpha-tropomyosin). [Source:SWISSPROT;Acc:P09493]			MUSCLE	99	37335	5	28344	7.26003e-19	15.03177	ND
ENST00000248553	7	q11.23	Heat shock 27 kDa protein (HSP 27) (Stress-responsive protein 27) (SRP27) (Estrogen-regulated 24 kDa protein) (28 kDa heat shock protein). [Source:SWISSPROT;Acc:P04792]			MUSCLE	79	37335	4	28344	2.7569e-15	14.99381	ND
ENST00000308664	12	q24.11	Sarcoplasmic/endoplasmic reticulum calcium ATPase 2 (EC 3.6.3.8) (Calcium pump 2) (SERCA2) (SR Ca(2+)-ATPase 2) (Calcium-transporting ATPase sarcoplasmic reticulum type, slow twitch skeletal muscle isoform) (Endoplasmic reticulum class 1/2 Ca(2+) ATPase). [Source:SWISSPROT;Acc:P16615]			MUSCLE	74	37335	4	28344	3.63672e-14	14.04484	ND
ENST00000302278	10	p11.22	Integrin beta-1 precursor (Fibronectin receptor beta subunit) (CD29 antigen) (Integrin VLA-4 beta subunit). [Source:SWISSPROT;Acc:P05556]			MUSCLE	55	37335	3	28344	8.4508e-11	13.91831	ND
ENST00000242150	7	p15.3	Probable mitochondrial import receptor subunit TOM7 homolog (Translocase of outer membrane 7 kDa subunit homolog) (AD-014). [Source:SWISSPROT;Acc:Q9P0U1]			MUSCLE	73	37335	4	28344	6.08029e-14	13.85504	ND
ENST00000305786	7	p15.3	Cytochrome c. [Source:SWISSPROT;Acc:P00001]			MUSCLE	50	37335	3	28344	1.09164e-09	12.65301	ND
ENST00000330554	16	q12.2	NULL			MUSCLE	50	37335	3	28344	1.09164e-09	12.65301	ND
ENST00000172853	2	q23.3	Nebulin (Fragment). [Source:SPTREMBL;Acc:Q9Y5Z1]			MUSCLE	83	37335	5	28344	2.67755e-15	12.60239	ND
ENST00000246554	19	q13.12	Cytochrome c oxidase polypeptide VIb (EC 1.9.3.1) (AED). [Source:SWISSPROT;Acc:P14854]			MUSCLE	49	37335	3	28344	1.81551e-09	12.39995	ND
ENST00000233114	2	p15	Malate dehydrogenase, cytoplasmic (EC 1.1.1.37). [Source:SWISSPROT;Acc:P40925]			MUSCLE	48	37335	3	28344	3.01605e-09	12.14689	ND
ENST00000247655	5	q14.3	Cytochrome c oxidase polypeptide VIIc, mitochondrial precursor (EC 1.9.3.1). [Source:SWISSPROT;Acc:P15954]			MUSCLE	73	37335	5	28344	4.17563e-13	11.08403	ND
ENST00000321331	3	p22.1	NULL			MUSCLE	57	37335	4	28344	2.03545e-10	10.81832	ND
ENST00000257004	X	q26.3	Skeletal muscle LIM-protein 1 (SLIM 1) (SLIM) (Four and a half LIM domains protein 1) (FHL-1). [Source:SWISSPROT;Acc:Q13642]			MUSCLE	191	37335	14	28344	1.70627e-31	10.35739	ND
ENST00000323997	17	p13.2	Beta enolase (EC 4.2.1.11) (2-phospho-D-glycerate hydro-lyase) (Skeletal muscle enolase) (MSE) (Enolase 3). [Source:SWISSPROT;Acc:P13929]			MUSCLE	163	37335	12	28344	4.92938e-27	10.31220	ND
ENST00000257800	6	q14.3	Glycoprotein hormones alpha chain precursor (Follitropin alpha chain) (Follicle-stimulating hormone alpha chain) (FSH-alpha) (Lutropin alpha chain) (Luteinizing hormone alpha chain) (LSH-alpha) (Thyrotropin alpha chain) (Thyroid-stimulating hormone alpha chain) (TSH-alpha) (Choriogonadotropin alpha chain) (Chorionic gonadotrophin alpha subunit) (CG-alpha). [Source:SWISSPROT;Acc:P01215]			PLACENTA	585	77000	1	40669	1.71961e-106	308.97877	Y
ENST00000252809	19	p13.11	Growth/differentiation factor 15 precursor (GDF-15) (Placental bone morphogenic protein) (Placental TGF-beta) (Macrophage inhibitory cytokine-1) (MIC-1) (Prostate differentiation factor) (NSAID-regulated protein 1) (NRG-1). [Source:SWISSPROT;Acc:Q99988]			PLACENTA	505	77000	1	40669	9.78878e-92	266.72526	Y
ENST00000217399	20	q11.23	Protein-glutamine gamma-glutamyltransferase (EC 2.3.2.13) (Tissue transglutaminase) (TGase C) (TGC) (TG(C)) (Tranglutaminase 2) (TGase-H). [Source:SWISSPROT;Acc:P21980]			PLACENTA	159	77000	1	40669	2.75836e-28	83.97884
ENST00000262722	22	q13.31	Fibulin-1 precursor. [Source:SWISSPROT;Acc:P23142]			PLACENTA	94	77000	1	40669	1.60177e-16	49.64787
ENST00000318602	12	p13.31	Alpha-2-macroglobulin precursor (Alpha-2-M). [Source:SWISSPROT;Acc:P01023]			PLACENTA	90	77000	1	40669	8.38833e-16	47.53519	Y
ENST00000274376	5	q14.3	Ras GTPase-activating protein 1 (GTPase-activating protein) (GAP) (Ras p21 protein activator) (p120GAP) (RasGAP). [Source:SWISSPROT;Acc:P20936]			PLACENTA	88	77000	1	40669	1.91824e-15	46.47886	Y
ENST00000217961	X	p22.31	Steryl-sulfatase precursor (EC 3.1.6.2) (Steroid sulfatase) (Steryl- sulfate sulfohydrolase) (Arylsulfatase C) (ASC). [Source:SWISSPROT;Acc:P08842]			PLACENTA	76	77000	1	40669	2.71226e-13	40.14083
ENST00000262723	22	q13.31	Fibulin-1 precursor. [Source:SWISSPROT;Acc:P23142]			PLACENTA	239	77000	4	40669	1.7808e-38	31.55809
ENST00000320511	10	q22.3	Discs, large homolog 5 (Placenta and prostate DLG) (Discs large protein P-dlg). [Source:SWISSPROT;Acc:Q8TDM6]			PLACENTA	58	77000	1	40669	4.34724e-10	30.63379	Y
ENST00000264107	2	q31.1	Integrin alpha-6 precursor (VLA-6) (CD49f). [Source:SWISSPROT;Acc:P23229]			PLACENTA	55	77000	1	40669	1.47606e-09	29.04929
ENST00000258659	13	q14.2	Integral membrane protein 2B (Transmembrane protein BRI) [Contains: ABri/ADan amyloid peptide]. [Source:SWISSPROT;Acc:Q9Y287]			PLACENTA	54	77000	1	40669	2.21722e-09	28.52112	Y
ENST00000288816	1	p36.33	Protein kinase C, zeta type (EC 2.7.1.37) (nPKC-zeta). [Source:SWISSPROT;Acc:Q05513]			PLACENTA	52	77000	1	40669	4.99813e-09	27.46478
ENST00000263574	11	q24.3	Amyloid-like protein 2 precursor (Amyloid protein homolog) (APPH) (CDEI-box binding protein) (CDEBP). [Source:SWISSPROT;Acc:Q06481]			PLACENTA	102	77000	2	40669	1.06464e-16	26.93661	Y
ENST00000275080	6	q21	Putative mucin core protein 24 precursor (MULTI-glycosylated core protein 24) (MGC-24) (MUC-24) (CD164 antigen). [Source:SWISSPROT;Acc:Q04900]			PLACENTA	50	77000	1	40669	1.12518e-08	26.40844
ENST00000291931	9	q34.11	SH3 domain GRB2-like protein B2 (Endophilin B2) (PP578). [Source:SWISSPROT;Acc:Q9NR46]			PLACENTA	49	77000	1	40669	1.68731e-08	25.88027	Y
ENST00000258733	7	p15.3	Putative transmembrane protein NMB precursor (Transmembrane glycoprotein HGFIN). [Source:SWISSPROT;Acc:Q14956]			PLACENTA	47	77000	1	40669	3.79006e-08	24.82394	Y
ENST00000246043	20	p12.1	Ribosome-binding protein 1 (Ribosome receptor protein) (180 kDa ribosome receptor homolog) (ES/130 related protein). [Source:SWISSPROT;Acc:Q9P2E9]			PLACENTA	46	77000	1	40669	5.6769e-08	24.29577
ENST00000262097	8	p22	Acid ceramidase precursor (EC 3.5.1.23) (Acylsphingosine deacylase) (N-acylsphingosine amidohydrolase) (AC) (Putative 32 KDA heart protein) (PHP32). [Source:SWISSPROT;Acc:Q13510]			PLACENTA	44	77000	1	40669	1.27198e-07	23.23943	Y
ENST00000281938	12	q24.23	Alpha crystallin C chain (Small stress protein-like protein HSP22) (E2-induced gene 1 protein) (Protein kinase H11). [Source:SWISSPROT;Acc:Q9UJY1]			PLACENTA	44	77000	1	40669	1.27198e-07	23.23943	Y
ENST00000298295	10	q11.21	fasting induced gene; decidual protein induced by progesterone. [Source:RefSeq;Acc:NM_007021]			PLACENTA	43	77000	1	40669	1.90271e-07	22.71126
ENST00000238491	1	p34.3	Granulocyte colony stimulating factor receptor precursor (G-CSF-R) (CD114 antigen). [Source:SWISSPROT;Acc:Q99062]			PLACENTA	85	77000	2	40669	1.01947e-13	22.44718	Y
ENST00000324068	X	q23	Calpain 6 (Calpamodulin) (CalpM) (Calpain-like protease X-linked). [Source:SWISSPROT;Acc:Q9Y6Q1]			PLACENTA	84	77000	2	40669	1.52345e-13	22.18309	Y
ENST00000326152	16	q22.1	Corticosteroid 11-beta-dehydrogenase, isozyme 2 (EC 1.1.1.146) (11- DH2) (11-beta-hydroxysteroid dehydrogenase type 2) (11-beta-HSD2) (NAD-dependent 11-beta-hydroxysteroid dehydrogenase). [Source:SWISSPROT;Acc:P80365]			PLACENTA	42	77000	1	40669	2.84481e-07	22.18309	Y
ENST00000320816	5	p13.1	Disabled homolog 2 (Differentially expressed protein 2) (DOC-2). [Source:SWISSPROT;Acc:P98082]			PLACENTA	80	77000	2	40669	7.57625e-13	21.12675	Y
ENST00000264344	4	q22.1	Protein FAM13A1. [Source:SWISSPROT;Acc:O94988]			PLACENTA	40	77000	1	40669	6.34972e-07	21.12675	Y
ENST00000301408	19	q13.33	Choriogonadotropin beta chain precursor (Chorionic gonadotrophin beta subunit) (CG-beta). [Source:SWISSPROT;Acc:P01233]			PLACENTA	141	77000	4	40669	2.75164e-21	18.61795
ENST00000194871	2	q24.3	COBL-like 1. [Source:RefSeq;Acc:NM_014900]			PLACENTA	54	77000	2	40669	2.22287e-08	14.26056	Y
ENST00000262464	5	q23.2	Fibrillin 2 precursor. [Source:SWISSPROT;Acc:P35556]			PLACENTA	54	77000	2	40669	2.22287e-08	14.26056	Y
ENST00000294390	1	p32.2	phosphatidic acid phosphatase type 2B; phosphatidic acid phosphohydrolase; vascular endothelial growth factor and type I collagen inducible; type-2 phosphatidic acid phosphatase-beta. [Source:RefSeq;Acc:NM_003713]			PLACENTA	52	77000	2	40669	4.83825e-08	13.73239	Y
ENST00000320172	6	q14.1	NULL			PLACENTA	46	77000	2	40669	4.90741e-07	12.14788	Y
ENST00000262004	14	q32.12	Legumain precursor (EC 3.4.22.34) (Asparaginyl endopeptidase) (Protease, cysteine 1). [Source:SWISSPROT;Acc:Q99538]			PLACENTA	114	77000	5	40669	9.66262e-16	12.04225	Y
ENST00000257309	13	q34	Collagen alpha 2(IV) chain precursor. [Source:SWISSPROT;Acc:P08572]			PLACENTA	65	77000	3	40669	2.39389e-09	11.44366	Y
ENST00000239944	3	q25.1	stress-associated endoplasmic reticulum protein 1; ribosome associated membrane protein 4. [Source:RefSeq;Acc:NM_014445]			PLACENTA	59	77000	3	40669	2.32466e-08	10.38732	Y
ENST00000296755	5	q13.2	Microtubule-associated protein 1B (MAP 1B) [Contains: MAP1 light chain LC1]. [Source:SWISSPROT;Acc:P46821]			PROSTATE	59	23184	1	54804	3.32839e-30	139.46843	Y
ENST00000313571	3	q26.33	homolog of yeast TIM14 isoform a; similar to RIKEN cDNA 1810055D05. [Source:RefSeq;Acc:NM_145261]			PROSTATE	61	23184	2	54804	6.75363e-30	72.09808	Y
ENST00000263062	10	p11.22	enhancer of polycomb 1; enhancer of polycomb homolog 1, (Drosophila). [Source:RefSeq;Acc:NM_025209]			PROSTATE	60	23184	2	54804	2.20416e-29	70.91615
ENST00000255170	20	q13.32	RNA-binding region containing protein 1 (HSRNASEB) (ssDNA binding protein SEB4) (CLL-associated antigen KW-5). [Source:SWISSPROT;Acc:Q9H0Z9]			PROSTATE	23	23184	1	54804	1.30037e-11	54.36905	Y
ENST00000303714	2	p13.3	Anthrax toxin receptor 1 precursor (Tumor endothelial marker 8). [Source:SWISSPROT;Acc:Q9H6X2]			PROSTATE	22	23184	1	54804	4.19791e-11	52.00518
ENST00000310478	1	q32.3	Cyclic-AMP-dependent transcription factor ATF-3 (Activating transcription factor 3). [Source:SWISSPROT;Acc:P18847]			PROSTATE	17	23184	1	54804	1.42617e-08	40.18582	Y
ENST00000321333	X	q26.3	NULL			PROSTATE	31	23184	2	54804	1.22987e-14	36.64001
ENST00000264474	3	q21.1	Cystatin A (Stefin A) (Cystatin AS). [Source:SWISSPROT;Acc:P01040]			PROSTATE	15	23184	1	54804	1.43993e-07	35.45807	Y
ENST00000307142	4	q26	Myopodin protein (Fragment). [Source:SPTREMBL;Acc:Q9UMS6]			PROSTATE	15	23184	1	54804	1.43993e-07	35.45807
ENST00000278703	11	q13.4	nuclear mitotic apparatus protein 1. [Source:RefSeq;Acc:NM_006185]			PROSTATE	55	23184	4	54804	1.15859e-24	32.50323	Y
ENST00000294390	1	p32.2	phosphatidic acid phosphatase type 2B; phosphatidic acid phosphohydrolase; vascular endothelial growth factor and type I collagen inducible; type-2 phosphatidic acid phosphatase-beta. [Source:RefSeq;Acc:NM_003713]			PROSTATE	66	23184	5	54804	3.66834e-29	31.20311	Y
ENST00000296125	3	p21.31	Protein-glutamine glutamyltransferase 4 (EC 2.3.2.13) (TGase 4) (Prostate transglutaminase) (TGP) (TG(P)) (Prostate-specific transglutaminase) (Fibrinoligase). [Source:SWISSPROT;Acc:P49221]			PROSTATE	26	23184	2	54804	3.82673e-12	30.73033	Y
ENST00000205767	2	q31.1	mixed lineage kinase-related kinase MRK-beta; mixed lineage kinase with a leucine zipper and a sterile alpha motif; mixed lineage kinase-related kinase. [Source:RefSeq;Acc:NM_133646]			PROSTATE	39	23184	4	54804	8.73704e-17	23.04775
ENST00000321761	9	q34.13	Nuclear pore complex protein Nup214 (Nucleoporin Nup214) (214 kDa nucleoporin) (CAN protein). [Source:SWISSPROT;Acc:P35658]			PROSTATE	51	23184	6	54804	5.99813e-21	20.09291	Y
ENST00000310771	7	q22.1	paired immunoglobulin-like type 2 receptor beta isoform a precursor; paired immunoglobin-like receptor beta; paired immunoglobulin-like receptor beta; cell surface receptor FDFACT1; cell surface receptor FDFACT2; activating receptor PILRbeta. [Source:RefSeq;Acc:NM_013440]			PROSTATE	16	23184	2	54804	2.94434e-07	18.91097
ENST00000300527	21	q22.3	Collagen alpha 2(VI) chain precursor. [Source:SWISSPROT;Acc:P12110]			PROSTATE	50	23184	7	54804	1.04517e-19	16.88480
ENST00000318602	12	p13.31	Alpha-2-macroglobulin precursor (Alpha-2-M). [Source:SWISSPROT;Acc:P01023]			PROSTATE	42	23184	6	54804	1.14405e-16	16.54710	Y
ENST00000262936	7	q22.1	NULL			PROSTATE	21	23184	3	54804	6.39345e-09	16.54710	Y
ENST00000312899	12	q13.13	Keratin, type II cytoskeletal 6A (Cytokeratin 6A) (CK 6A) (K6a keratin). [Source:SWISSPROT;Acc:P02538]			PROSTATE	126	23184	19	54804	1.22954e-46	15.67620	Y
ENST00000327141	19	p13.3	GRG protein (ESP1 protein) (Amino enhancer of split) (AES-1/AES-2). [Source:SWISSPROT;Acc:Q08117]			PROSTATE	41	23184	8	54804	7.16024e-15	12.11484	Y
ENST00000330149	14	q21.1	trafficking protein particle complex 6B. [Source:RefSeq;Acc:NM_177452]			PROSTATE	19	23184	4	54804	2.29034e-07	11.22839	Y
ENST00000257261	11	q12.2	fatty acid desaturase 2; linoleoyl-CoA desaturase (delta-6-desaturase)-like 2; delta-6 fatty acid desaturase. [Source:RefSeq;Acc:NM_004265]			SKIN	147	57895	1	123228	1.36776e-71	312.88567	ND
ENST00000292475	7	q22.1	ATP synthase f chain, mitochondrial (EC 3.6.3.14). [Source:SWISSPROT;Acc:P56134]			SKIN	93	57895	1	123228	5.2538e-45	197.94808	ND
ENST00000304312	4	p16.3	ATP synthase e chain, mitochondrial (EC 3.6.3.14). [Source:SWISSPROT;Acc:P56385]			SKIN	48	57895	1	123228	5.56502e-23	102.16675	ND
ENST00000259332	9	q31.3	Thioredoxin (ATL-derived factor) (ADF) (Surface associated sulphydryl protein) (SASP). [Source:SWISSPROT;Acc:P10599]			SKIN	87	57895	2	123228	1.41359e-40	92.58862	ND
ENST00000253484	X	q21.1	Cytochrome c oxidase polypeptide VIIb, mitochondrial precursor (EC 1.9.3.1). [Source:SWISSPROT;Acc:P24311]			SKIN	39	57895	1	123228	1.31282e-18	83.01048	ND
ENST00000330553	12	q13.13	keratin 6L. [Source:RefSeq;Acc:NM_175834]			SKIN	38	57895	1	123228	4.0074e-18	80.88201	ND
ENST00000246139	X	q13.1	Cbp/p300-interacting transactivator 1 (Melanocyte-specific protein 1). [Source:SWISSPROT;Acc:Q99966]			SKIN	31	57895	1	123228	9.69625e-15	65.98269	ND
ENST00000238688	14	q24.3	NULL			SKIN	52	57895	2	123228	1.16142e-23	55.34032	ND
ENST00000298289	14	q21.3	60S ribosomal protein L44 (L36a). [Source:SWISSPROT;Acc:P09896]			SKIN	26	57895	1	123228	2.46233e-12	55.34032	ND
ENST00000316339	1	q32.1	Small nuclear ribonucleoprotein E (snRNP-E) (Sm protein E) (Sm-E) (SmE). [Source:SWISSPROT;Acc:P08578]			SKIN	26	57895	1	123228	2.46233e-12	55.34032	ND
ENST00000309579	10	q24.33	upregulated during skeletal muscle growth 5. [Source:RefSeq;Acc:NM_032747]			SKIN	50	57895	2	123228	1.05527e-22	53.21185	ND
ENST00000252102	5	q31.3	NADH-ubiquinone oxidoreductase B8 subunit (EC 1.6.5.3) (EC 1.6.99.3) (Complex I-B8) (CI-B8). [Source:SWISSPROT;Acc:O43678]			SKIN	24	57895	1	123228	2.23576e-11	51.08338	ND
ENST00000255409	1	q32.1	Chitinase-3 like protein 1 precursor (Cartilage glycoprotein-39) (GP- 39) (39 kDa synovial protein) (YKL-40). [Source:SWISSPROT;Acc:P36222]			SKIN	22	57895	1	123228	2.01744e-10	46.82643	ND
ENST00000293308	12	q13.13	Keratin, type II cytoskeletal 8 (Cytokeratin 8) (K8) (CK 8). [Source:SWISSPROT;Acc:P05787]			SKIN	22	57895	1	123228	2.01744e-10	46.82643	ND
ENST00000328460	9	p24.1	NULL			SKIN	22	57895	1	123228	2.01744e-10	46.82643	ND
ENST00000245458	14	q21.3	40S ribosomal protein S29. [Source:SWISSPROT;Acc:P30054]			SKIN	148	57895	7	123228	1.11343e-63	45.00202	ND
ENST00000253105	19	p13.2	ubiquitin-like 5. [Source:RefSeq;Acc:NM_024292]			SKIN	37	57895	2	123228	1.64244e-16	39.37677	ND
ENST00000315749	1	q21.3	40S ribosomal protein S27 (Metallopan-stimulin 1) (MPS-1). [Source:SWISSPROT;Acc:P42677]			SKIN	327	57895	18	123228	2.7956e-136	38.66728	ND
ENST00000265500	4	q31.1	NADH-ubiquinone oxidoreductase KFYI subunit, mitochondrial precursor (EC 1.6.5.3) (EC 1.6.99.3) (Complex I-KFYI) (CI-KFYI). [Source:SWISSPROT;Acc:O43677]			SKIN	18	57895	1	123228	1.60461e-08	38.31253	ND
ENST00000301828	3	p22.1	NULL			SKIN	321	57895	18	123228	1.93949e-133	37.95779	ND
ENST00000252325	12	p13.32	40S ribosomal protein S27 (Metallopan-stimulin 1) (MPS-1). [Source:SWISSPROT;Acc:P42677]			SKIN	318	57895	18	123228	5.09645e-132	37.60304	ND
ENST00000320788	3	p21.31	NULL			SKIN	105	57895	6	123228	2.12156e-44	37.24829	ND
ENST00000261245	14	q23.1	CDK-activating kinase assembly factor MAT1 (RING finger protein MAT1) (Menage a trois) (CDK7/cyclin H assembly factor) (p36) (p35) (Cyclin G1 interacting protein). [Source:SWISSPROT;Acc:P51948]			SKIN	16	57895	1	123228	1.4097e-07	34.05558	ND
ENST00000305041	10	q24.1	3'-5' exoribonuclease CSL4 homolog (EC 3.1.13.-) (CGI-108). [Source:SWISSPROT;Acc:Q9Y3B2]			SKIN	15	57895	1	123228	4.15847e-07	31.92711	ND
ENST00000228938	12	p12.3	Matrix Gla-protein precursor (MGP). [Source:SWISSPROT;Acc:P08493]			SKIN	15	57895	1	123228	4.15847e-07	31.92711	ND
ENST00000306061	16	q12.2	Metallothionein-IE (MT-1E). [Source:SWISSPROT;Acc:P04732]			SKIN	15	57895	1	123228	4.15847e-07	31.92711	ND
ENST00000281455	4	q35.1	Long-chain-fatty-acid--CoA ligase 2 (EC 6.2.1.3) (Long-chain acyl-CoA synthetase 2) (LACS 2). [Source:SWISSPROT;Acc:P33121]			SKIN	25	57895	2	123228	6.94589e-11	26.60592	ND
ENST00000297564	8	q22.2	Cytochrome c oxidase polypeptide VIc precursor (EC 1.9.3.1). [Source:SWISSPROT;Acc:P09669]			SKIN	73	57895	6	123228	1.9296e-29	25.89643	ND
ENST00000285456	6	q21	Myristoylated alanine-rich C-kinase substrate (MARCKS) (Protein kinase C substrate, 80 kDa protein, light chain) (PKCSL) (80K-L protein). [Source:SWISSPROT;Acc:P29966]			SKIN	47	57895	4	123228	2.88502e-19	25.00957	ND
ENST00000318080	9	q34.11	Carnitine O-acetyltransferase (EC 2.3.1.7) (Carnitine acetylase) (CAT). [Source:SWISSPROT;Acc:P43155]			SKIN	35	57895	3	123228	1.26475e-14	24.83220	ND
ENST00000301522	19	p13.2	Peroxiredoxin 2 (EC 1.11.1.-) (Thioredoxin peroxidase 1) (Thioredoxin- dependent peroxide reductase 1) (Thiol-specific antioxidant protein) (TSA) (PRP) (Natural killer cell enhancing factor B) (NKEF-B). [Source:SWISSPROT;Acc:P32119]			SKIN	35	57895	3	123228	1.26475e-14	24.83220	ND
ENST00000262306	16	p13.3	Transcription elongation factor B polypeptide 2 (RNA polymerase II transcription factor SIII subunit B) (SIII p18) (Elongin B) (EloB) (Elongin 18 kDa subunit). [Source:SWISSPROT;Acc:Q15370]			SKIN	57	57895	5	123228	5.63632e-23	24.26460	ND
ENST00000230459	6	q14.1	Cytochrome c oxidase polypeptide VIIa-liver/heart, mitochondrial precursor (EC 1.9.3.1) (Cytochrome c oxidase subunit VIIa-L) (VIIaL). [Source:SWISSPROT;Acc:P14406]			SKIN	99	57895	9	123228	1.10913e-38	23.41321	ND
ENST00000272348	2	p13.3	Small nuclear ribonucleoprotein G (snRNP-G) (Sm protein G) (Sm-G) (SmG). [Source:SWISSPROT;Acc:Q15357]			SKIN	64	57895	6	123228	2.6453e-25	22.70372	ND
ENST00000322753	1	p36.13	NULL			SKIN	21	57895	2	123228	4.83233e-09	22.34898	ND
ENST00000286953	14	q32.33	6.8 kDa mitochondrial proteolipid (PRO1574). [Source:SWISSPROT;Acc:P56378]			SKIN	40	57895	4	123228	4.64389e-16	21.28474	ND
ENST00000298248	13	q12.11	Lambda-crystallin homolog. [Source:SWISSPROT;Acc:Q9Y2S2]			SKIN	20	57895	2	123228	1.38343e-08	21.28474	ND
ENST00000300413	18	q11.2	Small nuclear ribonucleoprotein Sm D1 (snRNP core protein D1) (Sm-D1) (Sm-D autoantigen). [Source:SWISSPROT;Acc:P13641]			SKIN	20	57895	2	123228	1.38343e-08	21.28474	ND
ENST00000330029	22	q12.2	Ubiquinol-cytochrome C reductase complex 7.2 kDa protein (EC 1.10.2.2) (Cytochrome C1, nonheme 7 kDa protein) (Complex III subunit X) (7.2 kDa cytochrome c1-associated protein subunit) (HSPC119). [Source:SWISSPROT;Acc:Q9UDW1]			SKIN	38	57895	4	123228	3.75981e-15	20.22050	ND
ENST00000254768	7	p11.2	Protein transport protein SEC61 gamma subunit. [Source:SWISSPROT;Acc:P60059]			SKIN	28	57895	3	123228	2.00048e-11	19.86576	ND
ENST00000218514	X	q22.1	NULL			SKIN	102	57895	11	123228	2.50697e-38	19.73676	ND
ENST00000314842	5	q11.2	60S ribosomal protein L41 (HG12). [Source:SWISSPROT;Acc:P28751]			SKIN	129	57895	14	123228	4.93919e-48	19.61237	ND
ENST00000233893	2	q33.1	10 kDa heat shock protein, mitochondrial (Hsp10) (10 kDa chaperonin) (CPN10). [Source:SWISSPROT;Acc:Q04984]			SKIN	81	57895	9	123228	1.69674e-30	19.15627	ND
ENST00000248566	7	q21.3	Deleted in split hand/split foot protein 1 (Split hand/foot deleted protein 1). [Source:SWISSPROT;Acc:Q13437]			SKIN	45	57895	5	123228	1.65102e-17	19.15627	ND
ENST00000223095	7	q22.1	Plasminogen activator inhibitor-1 precursor (PAI-1) (Endothelial plasminogen activator inhibitor) (PAI). [Source:SWISSPROT;Acc:P05121]			SKIN	27	57895	3	123228	5.66444e-11	19.15627	ND
ENST00000306105	6	q24.1	Cbp/p300-interacting transactivator 2 (MSG-related protein 1) (MRG1 protein) (P35srj). [Source:SWISSPROT;Acc:Q99967]			SKIN	18	57895	2	123228	1.11939e-07	19.15627	ND
ENST00000318531	4	q13.2	MTE. [Source:SPTREMBL;Acc:Q86YX3]			SKIN	18	57895	2	123228	1.11939e-07	19.15627	ND
ENST00000301540	12	q13.2	Myosin light chain 1, slow-twitch muscle A isoform (MLC1sa) (Alkali). [Source:SWISSPROT;Acc:P14649]			SKIN	18	57895	2	123228	1.11939e-07	19.15627	ND
ENST00000271446	1	q23.3	Protein CGI-126 (Protein HSPC155). [Source:SWISSPROT;Acc:Q9Y3C8]			SKIN	18	57895	2	123228	1.11939e-07	19.15627	ND
ENST00000228027	11	q13.5	diacylglycerol O-acyltransferase homolog 2; GS1999full. [Source:RefSeq;Acc:NM_032564]			SKIN	25	57895	3	123228	4.49355e-10	17.73728	ND
ENST00000287022	8	q22.1	Ubiquinol-cytochrome C reductase complex 14 kDa protein (EC 1.10.2.2) (Complex III subunit VI) (QP-C). [Source:SWISSPROT;Acc:P14927]			SKIN	33	57895	4	123228	6.70987e-13	17.55991	ND
ENST00000249786	15	q15.3	small EDRK-rich factor 2. [Source:RefSeq;Acc:NM_005770]			SKIN	176	57895	22	123228	1.11621e-62	17.02779	ND
ENST00000261070	3	q13.33	Cytochrome c oxidase copper chaperone. [Source:SWISSPROT;Acc:Q14061]			SKIN	32	57895	4	123228	1.87611e-12	17.02779	ND
ENST00000311111	17	q25.1	60S ribosomal protein L38. [Source:SWISSPROT;Acc:P23411]			SKIN	124	57895	16	123228	3.35417e-44	16.49567	ND
ENST00000274242	5	p13.1	60S ribosomal protein L37 (G1.16). [Source:SWISSPROT;Acc:P02403]			SKIN	136	57895	18	123228	5.37686e-48	16.08180	ND
ENST00000227251	11	q23.1	Alpha crystallin B chain (Alpha(B)-crystallin) (Rosenthal fiber component). [Source:SWISSPROT;Acc:P02511]			SKIN	22	57895	3	123228	9.73676e-09	15.60881	ND
ENST00000297268	7	q21.3	Collagen alpha 2(I) chain precursor. [Source:SWISSPROT;Acc:P08123]			SKIN	22	57895	3	123228	9.73676e-09	15.60881	ND
ENST00000296496	4	q26	NULL			SKIN	21	57895	3	123228	2.68879e-08	14.89932	ND
ENST00000315238	10	p15.1	Calmodulin-related protein NB-1 (Calmodulin-like protein) (CLP). [Source:SWISSPROT;Acc:P27482]			SKIN	20	57895	3	123228	7.38477e-08	14.18983	ND
ENST00000247655	5	q14.3	Cytochrome c oxidase polypeptide VIIc, mitochondrial precursor (EC 1.9.3.1). [Source:SWISSPROT;Acc:P15954]			SKIN	71	57895	11	123228	1.44165e-24	13.73833	ND
ENST00000330964	15	q22.2	NULL			SKIN	32	57895	5	123228	9.58887e-12	13.62223	ND
ENST00000271420	1	q24.1	Microsomal glutathione S-transferase 3 (EC 2.5.1.18) (Microsomal GST- 3) (Microsomal GST-III). [Source:SWISSPROT;Acc:O14880]			SKIN	19	57895	3	123228	2.01623e-07	13.48034	ND
ENST00000284971	21	q21.3	ATP synthase coupling factor 6, mitochondrial precursor (EC 3.6.3.14) (F6). [Source:SWISSPROT;Acc:P18859]			SKIN	37	57895	6	123228	3.04966e-13	13.12559	ND
ENST00000304043	5	q23.3	Histidine triad nucleotide-binding protein 1 (Adenosine 5'- monophosphoramidase) (Protein kinase C inhibitor 1) (Protein kinase C- interacting protein 1) (PKCI-1). [Source:SWISSPROT;Acc:P49773]			SKIN	43	57895	7	123228	3.61998e-15	13.07491	ND
ENST00000245424	X	q24	NADH-ubiquinone oxidoreductase MWFE subunit (EC 1.6.5.3) (EC 1.6.99.3) (Complex I-MWFE) (CI-MWFE). [Source:SWISSPROT;Acc:O15239]			SKIN	48	57895	8	123228	1.16872e-16	12.77084	ND
ENST00000245185	16	q12.2	Metallothionein-II (MT-II) (Metallothionein 2A). [Source:SWISSPROT;Acc:P02795]			SKIN	30	57895	5	123228	7.02747e-11	12.77084	ND
ENST00000254043	17	q21.2	Keratin, type I cytoskeletal 15 (Cytokeratin 15) (K15) (CK 15). [Source:SWISSPROT;Acc:P19012]			SKIN	24	57895	4	123228	6.11176e-09	12.77084	ND
ENST00000265677	6	q25.3	39s ribosomal protein L18, mitochondrial precursor (L18mt) (MRP-L18) (HSPC071). [Source:SWISSPROT;Acc:Q9H0U6]			SKIN	18	57895	3	123228	5.46921e-07	12.77084	ND
ENST00000332388	11	q14.1	40S ribosomal protein S28. [Source:SWISSPROT;Acc:P25112]			SKIN	58	57895	10	123228	1.23064e-19	12.34515	ND
ENST00000322920	12	q13.2	40S ribosomal protein S26. [Source:SWISSPROT;Acc:P02383]			SKIN	110	57895	20	123228	2.53722e-35	11.70661	ND
ENST00000326677	20	q13.13	NULL			SKIN	38	57895	7	123228	4.98944e-13	11.55457	ND
ENST00000233143	2	p11.2	Thymosin beta-10. [Source:SWISSPROT;Acc:P13472]			SKIN	166	57895	31	123228	5.03173e-52	11.39763	ND
ENST00000300688	11	q23.3	ATP synthase g chain, mitochondrial (EC 3.6.3.14) (ATPase subunit G). [Source:SWISSPROT;Acc:O75964]			SKIN	80	57895	15	123228	8.57245e-26	11.35186	ND
ENST00000323496	20	q13.13	thymosin-like 6; thymosin, beta 4-like. [Source:RefSeq;Acc:NM_181428]			SKIN	215	57895	41	123228	2.14356e-66	11.16151	ND
ENST00000324538	6	q13	60S ribosomal protein L39. [Source:SWISSPROT;Acc:P02404]			SKIN	94	57895	18	123228	7.98823e-30	11.11536	ND
ENST00000263574	11	q24.3	Amyloid-like protein 2 precursor (Amyloid protein homolog) (APPH) (CDEI-box binding protein) (CDEBP). [Source:SWISSPROT;Acc:Q06481]			SKIN	26	57895	5	123228	3.56906e-09	11.06806	ND
ENST00000234301	2	p21	Cytochrome c oxidase subunit VIIa-related protein, mitochondrial precursor (COX7a-related protein) (EB1). [Source:SWISSPROT;Acc:O14548]			SKIN	20	57895	4	123228	3.08647e-07	10.64237	ND
ENST00000322028	11	p15.5	DNA-directed RNA polymerase II 7.6 kDa polypeptide (EC 2.7.7.6) (RPB10) (RPB7.6) (RPABC5). [Source:SWISSPROT;Acc:P52436]			SKIN	20	57895	4	123228	3.08647e-07	10.64237	ND
ENST00000328848	15	q14	nucleolar protein family A, member 3; homolog of yeast Nop10p. [Source:RefSeq;Acc:NM_018648]			SKIN	49	57895	10	123228	7.7916e-16	10.42952	ND
ENST00000299671	16	q23.3	Heat shock factor binding protein 1. [Source:SWISSPROT;Acc:O75506]			SKIN	29	57895	6	123228	7.62839e-10	10.28762	ND
ENST00000228945	12	p12.3	Rho GDP-dissociation inhibitor 2 (Rho GDI 2) (Rho-GDI beta) (Ly-GDI). [Source:SWISSPROT;Acc:P52566]			SKIN	24	57895	5	123228	2.46057e-08	10.21668	ND
ENST00000312355	11	q12.2	Pepsinogen (Fragment). [Source:SPTREMBL;Acc:O95576]			STOMACH	143	16063	1	96767	6.20845e-120	861.46305	ND
ENST00000303727	2	p13.3	Gastrokine 1 precursor (18 kDa antrum mucosa protein) (AMP-18) (CA11 protein) (UNQ489/PRO1005). [Source:SWISSPROT;Acc:Q9NS71]			STOMACH	125	16063	1	96767	1.07088e-104	753.02714	ND
ENST00000305165	2	p12	Pancreatitis-associated protein 1 precursor. [Source:SWISSPROT;Acc:Q06141]			STOMACH	88	16063	2	96767	7.61957e-72	265.06555	ND
ENST00000291527	21	q22.3	Trefoil factor 1 precursor (pS2 protein) (HP1.A) (Breast cancer estrogen-inducible protein) (PNR-2). [Source:SWISSPROT;Acc:P04155]			STOMACH	39	16063	1	96767	3.18266e-32	234.94447	ND
ENST00000283264	3	p14.2	Protein FAM3D precursor. [Source:SWISSPROT;Acc:Q96BQ1]			STOMACH	35	16063	1	96767	7.03069e-29	210.84760	ND
ENST00000328895	2	p13.3	down-regulated in gastric cancer GDDR. [Source:RefSeq;Acc:NM_182536]			STOMACH	34	16063	1	96767	4.81065e-28	204.82338	ND
ENST00000270820	1	p34.3	SINK-homologous serine/threonine kinase. [Source:RefSeq;Acc:NM_032017]			STOMACH	79	16063	4	96767	1.12063e-61	118.97829	ND
ENST00000328980	6	p21.32	HLA class II histocompatibility antigen, DR-1 beta chain precursor (Clone P2-beta-3). [Source:SWISSPROT;Acc:P01912]			STOMACH	15	16063	1	96767	2.75775e-12	90.36326	ND
ENST00000304216	2	p11.2	Ig kappa chain V-III region NG9 precursor (Fragment). [Source:SWISSPROT;Acc:P01621]			STOMACH	14	16063	1	96767	1.81862e-11	84.33904	ND
ENST00000312403	11	q12.2	Pepsin A precursor (EC 3.4.23.1). [Source:SWISSPROT;Acc:P00790]			STOMACH	27	16063	2	96767	4.1133e-21	81.32693	ND
ENST00000303270	5	q35.3	Ras-related protein Rab-24. [Source:SWISSPROT;Acc:Q969Q5]			STOMACH	27	16063	2	96767	4.1133e-21	81.32693	ND
ENST00000319391	14	q32.33	Ig alpha-1 chain C region. [Source:SWISSPROT;Acc:P01876]			STOMACH	26	16063	2	96767	2.69489e-20	78.31482	ND
ENST00000238983	10	q23.31	Triacylglycerol lipase, gastric precursor (EC 3.1.1.3) (Gastric lipase) (GL). [Source:SWISSPROT;Acc:P07098]			STOMACH	160	16063	13	96767	3.12299e-118	74.14421	ND
ENST00000327154	17	p13.2	NULL			STOMACH	24	16063	2	96767	1.1473e-18	72.29061	ND
ENST00000262498	16	q21	transcription factor IIB. [Source:RefSeq;Acc:NM_013242]			STOMACH	19	16063	2	96767	1.27891e-14	57.23006	ND
ENST00000283657	2	p11.2	Ig kappa chain V-IV region precursor (Fragment). [Source:SWISSPROT;Acc:P06312]			STOMACH	9	16063	1	96767	2.09058e-07	54.21795	ND
ENST00000253266	9	q22.32	Fructose-1,6-bisphosphatase (EC 3.1.3.11) (D-fructose-1,6-bisphosphate 1-phosphohydrolase) (FBPase). [Source:SWISSPROT;Acc:P09467]			STOMACH	14	16063	2	96767	1.26185e-10	42.16952	ND
ENST00000321267	12	q13.13	NULL			STOMACH	20	16063	3	96767	1.32528e-14	40.16145	ND
ENST00000279839	11	q21	NULL			STOMACH	13	16063	2	96767	7.77309e-10	39.15741	ND
ENST00000319402	14	q32.33	Ig alpha-1 chain C region. [Source:SWISSPROT;Acc:P01876]			STOMACH	230	16063	36	96767	9.07036e-154	38.48805	ND
ENST00000233735	2	p12	Lithostathine 1 alpha precursor (Pancreatic stone protein) (PSP) (Pancreatic thread protein) (PTP) (Islet of langerhans regenerating protein) (REG) (Regenerating protein I alpha) (Islet cells regeneration factor) (ICRF). [Source:SWISSPROT;Acc:P05451]			STOMACH	81	16063	13	96767	9.49763e-55	37.53551	ND
ENST00000207549	17	q25.1	NULL			STOMACH	18	16063	3	96767	4.93245e-13	36.14530	ND
ENST00000296315	3	p14.3	Rho guanine nucleotide exchange factor 3; RhoGEF protein; 59.8 kDA protein; exchange factor found in platelets and leukemic and neuronal tissues, XPLN. [Source:RefSeq;Acc:NM_019555]			STOMACH	12	16063	2	96767	4.74356e-09	36.14530	ND
ENST00000328975	11	p15.5	mucin 6, gastric. [Source:RefSeq;Acc:NM_005961]			STOMACH	17	16063	3	96767	2.97669e-12	34.13723	ND
ENST00000291526	21	q22.3	Trefoil factor 2 precursor (Spasmolytic polypeptide) (SP) (Spasmolysin). [Source:SWISSPROT;Acc:Q03403]			STOMACH	28	16063	5	96767	2.19484e-19	33.73562	ND
ENST00000301200	19	q13.42	CDC42 effector protein 5; binder of Rho GTPase 3-like. [Source:RefSeq;Acc:NM_145057]			STOMACH	11	16063	2	96767	2.86368e-08	33.13319	ND
ENST00000327300	1	p35.2	KH domain containing, RNA binding, signal transduction associated 1; GAP-associated tyrosine phosphoprotein p62 (Sam68). [Source:RefSeq;Acc:NM_006559]			STOMACH	27	16063	5	96767	1.3113e-18	32.53077	ND
ENST00000322032	14	q32.33	Ig alpha-2 chain C region. [Source:SWISSPROT;Acc:P01877]			STOMACH	41	16063	8	96767	2.54757e-27	30.87411	ND
ENST00000248450	2	q35	Angio-associated migratory cell protein. [Source:SWISSPROT;Acc:Q13685]			STOMACH	21	16063	5	96767	5.22521e-14	25.30171	ND
ENST00000308090	11	q13.2	Coronin 1B (Coronin 2). [Source:SWISSPROT;Acc:Q9BR76]			STOMACH	24	16063	6	96767	1.16604e-15	24.09687	ND
ENST00000201647	19	q13.42	epidermal growth factor receptor pathway substrate 8-like protein 1 isoform c; epidermal growth factor receptor pathway substrate 8-related protein 1; EPS8-related protein 1. [Source:RefSeq;Acc:NM_139204]			STOMACH	11	16063	3	96767	1.16245e-07	22.08880	ND
ENST00000296695	5	q32	Pancreatic secretory trypsin inhibitor precursor (Tumor-associated trypsin inhibitor) (TATI) (Serine protease inhibitor Kazal-type 1). [Source:SWISSPROT;Acc:P00995]			STOMACH	11	16063	3	96767	1.16245e-07	22.08880	ND
ENST00000321078	2	p11.2	Ig kappa chain C region. [Source:SWISSPROT;Acc:P01834]			STOMACH	134	16063	40	96767	2.08593e-77	20.18113	ND
ENST00000261512	4	q32.3	Annexin A10 (Annexin 14). [Source:SWISSPROT;Acc:Q9UJ72]			STOMACH	10	16063	3	96767	6.44331e-07	20.08072	ND
ENST00000291538	21	q22.3	Glycerol-3-phosphate transporter (G-3-P transporter) (G-3-P permease) (Solute carrier family 37 member 1). [Source:SWISSPROT;Acc:P57057]			STOMACH	10	16063	3	96767	6.44331e-07	20.08072	ND
ENST00000009530	5	q33.1	HLA class II histocompatibility antigen, gamma chain (HLA-DR antigens associated invariant chain) (Ia antigen-associated invariant chain) (Ii) (p33) (CD74 antigen). [Source:SWISSPROT;Acc:P04233]			STOMACH	63	16063	19	96767	4.70662e-37	19.97504	ND
ENST00000263198	22	q11.22	Ig lambda chain C regions. [Source:SWISSPROT;Acc:P01842]			STOMACH	13	16063	4	96767	1.32793e-08	19.57871	ND
ENST00000325558	11	q12.2	Pepsin A precursor (EC 3.4.23.1). [Source:SWISSPROT;Acc:P00790]			STOMACH	313	16063	98	96767	1.52483e-176	19.24061	ND
ENST00000254801	4	q13.3	Immunoglobulin J chain. [Source:SWISSPROT;Acc:P01591]			STOMACH	23	16063	8	96767	8.14612e-14	17.31962	ND
ENST00000228945	12	p12.3	Rho GDP-dissociation inhibitor 2 (Rho GDI 2) (Rho-GDI beta) (Ly-GDI). [Source:SWISSPROT;Acc:P52566]			STOMACH	11	16063	4	96767	3.79246e-07	16.56660	ND
ENST00000218439	X	p11.21	Melanoma-associated antigen D2 (MAGE-D2 antigen) (MAGE-D) (Breast cancer associated gene 1 protein) (BCG-1) (11B6) (Hepatocellular carcinoma associated protein JCL-1). [Source:SWISSPROT;Acc:Q9UNF1]			STOMACH	21	16063	8	96767	2.20302e-12	15.81357	ND
ENST00000236130	1	p34.1	Tetraspanin 1 (Tspan-1) (Tetraspan NET-1) (Tetraspanin TM4-C). [Source:SWISSPROT;Acc:O60635]			STOMACH	15	16063	7	96767	1.24785e-08	12.90904	ND
ENST00000311858	17	p13.3	U5 snRNP-specific protein; U5 snRNP-specific protein (220 kD), ortholog of S. cerevisiae Prp8p; precursor mRNA processing protein; splicing factor Prp8. [Source:RefSeq;Acc:NM_006445]			STOMACH	14	16063	7	96767	6.0106e-08	12.04843	ND
ENST00000299421	11	p15.4	Integrin-linked protein kinase 1 (EC 2.7.1.-) (ILK-1) (59 kDa serine/threonine protein kinase) (p59ILK). [Source:SWISSPROT;Acc:Q13418]			STOMACH	12	16063	6	96767	5.52073e-07	12.04843	ND
ENST00000216034	22	q13.1	Mitochondrial import receptor subunit TOM22 homolog (Translocase of outer membrane 22 kDa subunit homolog) (hTom22) (1C9-2). [Source:SWISSPROT;Acc:Q9NS69]			STOMACH	12	16063	6	96767	5.52073e-07	12.04843	ND
ENST00000177432	14	q24.1	Retinol dehydrogenase 11 (EC 1.1.1.-) (Retinal reductase 1) (RalR1) (Prostate short-chain dehydrogenase/reductase 1) (Androgen-regulated short-chain dehydrogenase/reductase 1) (HCV core-binding protein HCBP12) (CGI-82). [Source:SWISSPROT;Acc:Q8TC12]			STOMACH	12	16063	6	96767	5.52073e-07	12.04843	ND
ENST00000277480	9	q34.11	Neutrophil gelatinase-associated lipocalin precursor (NGAL) (P25) (25 kDa alpha-2-microglobulin-related subunit of MMP-9) (Lipocalin 2) (Oncogene 24p3). [Source:SWISSPROT;Acc:P80188]			STOMACH	27	16063	15	96767	1.47545e-13	10.84359	ND
ENST00000316403	8	p21.1	Clusterin precursor (Complement-associated protein SP-40,40) (Complement cytolysis inhibitor) (CLI) (NA1/NA2) (Apolipoprotein J) (Apo-J) (TRPM-2). [Source:SWISSPROT;Acc:P10909]			TESTIS	134	20562	2	39147	2.74873e-59	127.55807	ND
ENST00000293424	12	q13.2	Myosin light chain 1, slow-twitch muscle A isoform (MLC1sa) (Alkali). [Source:SWISSPROT;Acc:P14649]			TESTIS	29	20562	1	39147	7.40685e-13	55.21170	ND
ENST00000231061	5	q33.1	SPARC precursor (Secreted protein acidic and rich in cysteine) (Osteonectin) (ON) (Basement membrane protein BM-40). [Source:SWISSPROT;Acc:P09486]			TESTIS	48	20562	2	39147	3.1119e-20	45.69244	ND
ENST00000277940	10	q22.1	Proactivator polypeptide precursor [Contains: Saposin A (Protein A); Saposin B (Sphingolipid activator protein 1) (SAP-1) (Cerebroside sulfate activator) (CSAct) (Dispersin) (Sulfatide/GM1 activator); Saposin C (Co-beta-glucosidase) (A1 activator) (Glucosylceramidase activator) (Sphingolipid activator protein 2) (SAP-2); Saposin D (Protein C) (Component C)]. [Source:SWISSPROT;Acc:P07602]			TESTIS	21	20562	1	39147	2.78034e-09	39.98089	ND
ENST00000297268	7	q21.3	Collagen alpha 2(I) chain precursor. [Source:SWISSPROT;Acc:P08123]			TESTIS	20	20562	1	39147	7.72007e-09	38.07704	ND
ENST00000303668	2	p13.3	Glucosamine--fructose-6-phosphate aminotransferase [isomerizing] 1 (EC 2.6.1.16) (Hexosephosphate aminotransferase 1) (D-fructose-6- phosphate amidotransferase 1) (GFAT 1) (GFAT1). [Source:SWISSPROT;Acc:Q06210]			TESTIS	20	20562	1	39147	7.72007e-09	38.07704	ND
ENST00000256317	14	q32.12	ATP-dependent RNA helicase DDX24 (DEAD-box protein 24). [Source:SWISSPROT;Acc:Q9GZR7]			TESTIS	19	20562	1	39147	2.13891e-08	36.17318	ND
ENST00000299987	17	q24.1	NULL			TESTIS	19	20562	1	39147	2.13891e-08	36.17318	ND
ENST00000158529	X	q28	Filamin A (Alpha-filamin) (Filamin 1) (Endothelial actin-binding protein) (ABP-280) (Nonmuscle filamin). [Source:SWISSPROT;Acc:P21333]			TESTIS	18	20562	1	39147	5.91176e-08	34.26933	ND
ENST00000219794	16	p11.2	[3-methyl-2-oxobutanoate dehydrogenase [lipoamide]] kinase, mitochondrial precursor (EC 2.7.1.115) (Branched-chain alpha-ketoacid dehydrogenase kinase) (BCKDHKIN) (BCKD-kinase). [Source:SWISSPROT;Acc:O14874]			TESTIS	32	20562	2	39147	3.75389e-13	30.46163	ND
ENST00000297785	9	q21.12	Aldehyde dehydrogenase 1A1 (EC 1.2.1.3) (Aldehyde dehydrogenase, cytosolic) (ALDH class 1) (ALHDII) (ALDH-E1). [Source:SWISSPROT;Acc:P00352]			TESTIS	16	20562	1	39147	4.47895e-07	30.46163	ND
ENST00000275616	7	q21.3	NULL			TESTIS	16	20562	1	39147	4.47895e-07	30.46163	ND
ENST00000327906	3	p21.1	PHD finger protein 7 isoform 1. [Source:RefSeq;Acc:NM_016483]			TESTIS	16	20562	1	39147	4.47895e-07	30.46163	ND
ENST00000283351	18	q12.1	TRS85 homolog. [Source:SWISSPROT;Acc:Q9Y2L5]			TESTIS	16	20562	1	39147	4.47895e-07	30.46163	ND
ENST00000304434	6	p12.1	homolog of yeast long chain polyunsaturated fatty acid elongatio; homolog of yeast long chain polyunsaturated fatty acid elongation enzyme 2. [Source:RefSeq;Acc:NM_021814]			TESTIS	38	20562	3	39147	7.82344e-15	24.11546	ND
ENST00000298842	14	q32.13	Plasma serine protease inhibitor precursor (PCI) (Protein C inhibitor) (Plasminogen activator inhibitor-3) (PAI3) (Acrosomal serine protease inhibitor). [Source:SWISSPROT;Acc:P05154]			TESTIS	25	20562	2	39147	4.14931e-10	23.79815	ND
ENST00000317701	6	q25.2	Putative RNA-binding protein 16 (RNA binding motif protein 16). [Source:SWISSPROT;Acc:Q9UPN6]			TESTIS	34	20562	3	39147	4.09137e-13	21.57699	ND
ENST00000328230	X	p11.22	cutaneous T-cell lymphoma-associated tumor antigen se20-4; cell division autoantigen 1; differentially expressed nucleolar TGF-beta1 target protein. [Source:RefSeq;Acc:NM_022117]			TESTIS	22	20562	2	39147	8.04814e-09	20.94237	ND
ENST00000226078	17	q24.2	NULL			TESTIS	42	20562	4	39147	1.10935e-15	19.99044	ND
ENST00000238633	14	q24.3	Epididymal secretory protein E1 precursor (Niemann-Pick disease type C2 protein) (EPI-1) (hE1) (Epididymal secretory protein 14.6) (ESP14.6). [Source:SWISSPROT;Acc:Q15668]			TESTIS	20	20562	2	39147	5.71173e-08	19.03852	ND
ENST00000258659	13	q14.2	Integral membrane protein 2B (Transmembrane protein BRI) [Contains: ABri/ADan amyloid peptide]. [Source:SWISSPROT;Acc:Q9Y287]			TESTIS	20	20562	2	39147	5.71173e-08	19.03852	ND
ENST00000290360	2	p13.1	Dynactin 1 (150 kDa dynein-associated polypeptide) (DP-150) (DAP-150) (p150-glued) (p135). [Source:SWISSPROT;Acc:Q14203]			TESTIS	21	20562	3	39147	1.15512e-07	13.32696	ND
ENST00000265959	9	q33.3	78 kDa glucose-regulated protein precursor (GRP 78) (Immunoglobulin heavy chain binding protein) (BiP) (Endoplasmic reticulum lumenal Ca(2+) binding protein grp78). [Source:SWISSPROT;Acc:P11021]			TESTIS	33	20562	5	39147	3.41858e-11	12.56542	ND
