# Supplementary material for: Bioinformatic screening of human ESTs for differentially expressed genes in normal and tumor tissues
Source: BMC Genomics. 2006 Apr 26;7:94. doi: 10.1186/1471-2164-7-94 (PMC1459866; doi:10.1186/1471-2164-7-94)
Supplement: Additional File 3 — Tumor specific candidates complete list. Complete list of genes absent from normal tissues and present in tumor types. Tumor-specific hits are shown. Chromosomal locations for each hit were inferred from Ensembl cytogenetic map. Hits were sorted by p value (exact Fisher's test; p < 0.05, Bonferroni corrected) and ranked by tissue origin. Both known and novel ('NULL') transcripts are listed. 'Y': 'Yes'; 'ND': non-determined. [file 1471-2164-7-94-S3.xls]

## Sheet: output_ts
Ensembl ID	Chromosome	Banding	Description	Tissue	Normal Tissue EST Count	Normal Tissue Total EST Count	Tumor Tissue EST Count	Tumor Tissue Total EST Count	P value	SAGE data (expression detected in normal tissue)
ENST00000310911	8	p23.1	Neutrophil defensin 1 precursor (HNP-1) (HP-1) (HP1) (Defensin, alpha 1) [Contains: HP 1-56; Neutrophil defensin 2 (HNP-2) (HP-2) (HP2)]. [Source:SWISSPROT;Acc:P59665]	BLOOD	0	17711	125	19257	3.2458e-36	Y
ENST00000305061	10	q24.1	Phosphoglycerate mutase 1 (EC 5.4.2.1) (EC 5.4.2.4) (EC 3.1.3.13) (Phosphoglycerate mutase isozyme B) (PGAM-B) (BPG-dependent PGAM 1). [Source:SWISSPROT;Acc:P18669]	BLOOD	0	17711	95	19257	1.10685e-27	Y
ENST00000262865	20	q11.23	Bactericidal permeability-increasing protein precursor (BPI) (CAP 57). [Source:SWISSPROT;Acc:P17213]	BLOOD	0	17711	72	19257	3.79528e-21
ENST00000308841	16	q12.2	Autocrine motility factor receptor, isoform 2 (EC 6.3.2.19) (AMF receptor) (gp78). [Source:SWISSPROT;Acc:Q9UKV5]	BLOOD	0	17711	68	19257	5.19045e-20
ENST00000308195	6	q25.2	Nesprin 1 (Nuclear envelope spectrin repeat protein 1) (Synaptic nuclear envelope protein 1) (Syne-1) (Myocyte nuclear envelope protein 1) (Myne-1) (Enaptin). [Source:SWISSPROT;Acc:Q8NF91]	BLOOD	0	17711	57	19257	6.88973e-17
ENST00000216953	20	q13.12	92 kDa type IV collagenase precursor (EC 3.4.24.35) (92 kDa gelatinase) (Matrix metalloproteinase-9) (MMP-9) (Gelatinase B) (GELB). [Source:SWISSPROT;Acc:P14780]	BLOOD	0	17711	52	19257	1.80847e-15
ENST00000216181	22	q12.3	Myosin heavy chain, nonmuscle type A (Cellular myosin heavy chain, type A) (Nonmuscle myosin heavy chain-A) (NMMHC-A). [Source:SWISSPROT;Acc:P35579]	BLOOD	0	17711	48	19257	2.46834e-14
ENST00000301067	12	q13.12	Myeloid/lymphoid or mixed-lineage leukemia protein 2 (ALL1-related protein). [Source:SWISSPROT;Acc:O14686]	BLOOD	0	17711	47	19257	4.74408e-14
ENST00000261735	12	q24.13	Endoplasmic reticulum protein ERp29 precursor (ERp31) (ERp28). [Source:SWISSPROT;Acc:P30040]	BLOOD	0	17711	44	19257	3.36763e-13
ENST00000238491	1	p34.3	Granulocyte colony stimulating factor receptor precursor (G-CSF-R) (CD114 antigen). [Source:SWISSPROT;Acc:Q99062]	BLOOD	0	17711	43	19257	6.47183e-13	Y
ENST00000223427	9	q34.3	Ficolin 1 precursor (Collagen/fibrinogen domain-containing protein 1) (Ficolin-A) (Ficolin A) (M-Ficolin). [Source:SWISSPROT;Acc:O00602]	BLOOD	0	17711	42	19257	1.24371e-12	Y
ENST00000287497	16	p11.2	Integrin alpha-M precursor (Cell surface glycoprotein MAC-1 alpha subunit) (CR-3 alpha chain) (CD11b) (Leukocyte adhesion receptor MO1) (Neutrophil adherence receptor). [Source:SWISSPROT;Acc:P11215]	BLOOD	0	17711	37	19257	3.25849e-11
ENST00000266027	3	p21.31	Guanine nucleotide-binding protein G(i), alpha-2 subunit (Adenylate cyclase-inhibiting G alpha protein). [Source:SWISSPROT;Acc:P04899]	BLOOD	0	17711	36	19257	6.26099e-11	Y
ENST00000322611	5	p15.1	Brain acid soluble protein 1 (BASP1 protein) (Neuronal axonal membrane protein NAP-22) (Neuronal tissue-enriched acidic protein). [Source:SWISSPROT;Acc:P80723]	BLOOD	0	17711	36	19257	6.26099e-11
ENST00000328230	X	p11.22	cutaneous T-cell lymphoma-associated tumor antigen se20-4; cell division autoantigen 1; differentially expressed nucleolar TGF-beta1 target protein. [Source:RefSeq;Acc:NM_022117]	BLOOD	0	17711	34	19257	2.31134e-10	Y
ENST00000275995	X	q12	Moesin (Membrane-organizing extension spike protein). [Source:SWISSPROT;Acc:P26038]	BLOOD	0	17711	31	19257	1.63914e-09	Y
ENST00000158529	X	q28	Filamin A (Alpha-filamin) (Filamin 1) (Endothelial actin-binding protein) (ABP-280) (Nonmuscle filamin). [Source:SWISSPROT;Acc:P21333]	BLOOD	0	17711	31	19257	1.63914e-09	Y
ENST00000255409	1	q32.1	Chitinase-3 like protein 1 precursor (Cartilage glycoprotein-39) (GP- 39) (39 kDa synovial protein) (YKL-40). [Source:SWISSPROT;Acc:P36222]	BLOOD	0	17711	29	19257	6.04961e-09	Y
ENST00000302347	21	q22.3	Integrin beta-2 precursor (Cell surface adhesion glycoproteins LFA- 1/CR3/p150,95 beta-subunit) (CD18) (Complement receptor C3 beta- subunit). [Source:SWISSPROT;Acc:P05107]	BLOOD	0	17711	29	19257	6.04961e-09
ENST00000256646	1	p11.2	Neurogenic locus notch homolog protein 2 precursor (Notch 2) (hN2). [Source:SWISSPROT;Acc:Q04721]	BLOOD	0	17711	27	19257	2.23253e-08	Y
ENST00000323853	2	q11.2	U5 small nuclear ribonucleoprotein 200 kDa helicase (EC 3.6.1.-) (U5 snRNP-specific 200 kDa protein) (U5-200KD) (Fragment). [Source:SWISSPROT;Acc:O75643]	BLOOD	0	17711	26	19257	4.2886e-08	Y
ENST00000296435	3	p21.31	Antibacterial protein FALL-39 precursor (FALL-39 peptide antibiotic) (Antimicrobial protein CAP-18) (hCAP-18) (LL-37). [Source:SWISSPROT;Acc:P49913]	BLOOD	0	17711	26	19257	4.2886e-08
ENST00000313601	3	p21.31	Guanine nucleotide-binding protein G(i), alpha-2 subunit (Adenylate cyclase-inhibiting G alpha protein). [Source:SWISSPROT;Acc:P04899]	BLOOD	0	17711	26	19257	4.2886e-08
ENST00000075120	12	p13.31	Solute carrier family 2, facilitated glucose transporter, member 3 (Glucose transporter type 3, brain). [Source:SWISSPROT;Acc:P11169]	BLOOD	0	17711	26	19257	4.2886e-08
ENST00000193403	14	q24.1	Alpha-actinin 1 (Alpha-actinin cytoskeletal isoform) (Non-muscle alpha-actinin 1) (F-actin cross linking protein). [Source:SWISSPROT;Acc:P12814]	BLOOD	0	17711	26	19257	4.2886e-08	Y
ENST00000250245	19	p13.2	Cyclin-dependent kinase 4 inhibitor D (p19-INK4d). [Source:SWISSPROT;Acc:P55273]	BLOOD	0	17711	25	19257	8.23803e-08
ENST00000278703	11	q13.4	nuclear mitotic apparatus protein 1. [Source:RefSeq;Acc:NM_006185]	BLOOD	0	17711	24	19257	1.58241e-07	Y
ENST00000262056	12	q13.13	Eukaryotic translation initiation factor 4B (eIF-4B). [Source:SWISSPROT;Acc:P23588]	BLOOD	0	17711	24	19257	1.58241e-07
ENST00000322764	7	q34	Zyxin (Zyxin 2). [Source:SWISSPROT;Acc:Q15942]	BLOOD	0	17711	23	19257	3.03953e-07	Y
ENST00000278865	11	q12.1	Membrane-spanning 4-domains subfamily A member 3 (Hematopoietic- specific transmembrane-4 protein) (CD20 antigen-like protein). [Source:SWISSPROT;Acc:Q96HJ5]	BLOOD	0	17711	23	19257	3.03953e-07
ENST00000053867	17	q21.31	Granulins precursor (Acrogranin) (Proepithelin) (PEPI) [Contains: Paragranulin; Granulin 1 (Granulin G); Granulin 2 (Granulin F); Granulin 3 (Granulin B); Granulin 4 (Granulin A); Granulin 5 (Granulin C); Granulin 6 (Granulin D); Granulin 7 (Granulin E)]. [Source:SWISSPROT;Acc:P28799]	BLOOD	0	17711	23	19257	3.03953e-07	Y
ENST00000199764	19	q13.2	Carcinoembryonic antigen-related cell adhesion molecule 6 precursor (Normal cross-reacting antigen) (Nonspecific crossreacting antigen) (CD66c antigen). [Source:SWISSPROT;Acc:P40199]	BLOOD	0	17711	23	19257	3.03953e-07
ENST00000333792	15	q26.1	NULL	BONE	0	20021	57	44936	7.47213e-10
ENST00000254801	4	q13.3	Immunoglobulin J chain. [Source:SWISSPROT;Acc:P01591]	BONE	0	20021	53	44936	3.26754e-09
ENST00000312456	2	p11.2	Ig kappa chain V-II region GM607 precursor (Fragment). [Source:SWISSPROT;Acc:P06309]	BONE	0	20021	43	44936	1.30603e-07
ENST00000044462	15	q25.1	Proteasome subunit alpha type 4 (EC 3.4.25.1) (Proteasome component C9) (Macropain subunit C9) (Multicatalytic endopeptidase complex subunit C9) (Proteasome subunit L). [Source:SWISSPROT;Acc:P25789]	BONE	0	20021	41	44936	2.73063e-07
ENST00000271963	12	q13.13	keratin, hair, basic, 1; hard keratin, type II, 1. [Source:RefSeq;Acc:NM_002281]	BONE	0	20021	40	44936	3.94833e-07
ENST00000252242	12	q13.13	Keratin, type II cytoskeletal 5 (Cytokeratin 5) (K5) (CK 5) (58 kDa cytokeratin). [Source:SWISSPROT;Acc:P13647]	BRAIN	0	82564	353	98985	7.70847e-94	Y
ENST00000312899	12	q13.13	Keratin, type II cytoskeletal 6A (Cytokeratin 6A) (CK 6A) (K6a keratin). [Source:SWISSPROT;Acc:P02538]	BRAIN	0	82564	243	98985	8.49396e-65
ENST00000265172	4	q25	Complement factor I precursor (EC 3.4.21.45) (C3B/C4B inactivator). [Source:SWISSPROT;Acc:P05156]	BRAIN	0	82564	134	98985	4.82312e-36	Y
ENST00000331595	X	q28	Biglycan precursor (Bone/cartilage proteoglycan I) (PG-S1). [Source:SWISSPROT;Acc:P21810]	BRAIN	0	82564	68	98985	1.20945e-18	Y
ENST00000315381	2	q32.2	NULL	BRAIN	0	82564	66	98985	4.07102e-18	Y
ENST00000322395	1	p36.11	14-3-3 protein sigma (Stratifin) (Epithelial cell marker protein 1). [Source:SWISSPROT;Acc:P31947]	BRAIN	0	82564	64	98985	1.37028e-17
ENST00000236693	2	p25.3	collectin sub-family member 11 isoform a. [Source:RefSeq;Acc:NM_024027]	BRAIN	0	82564	57	98985	9.58561e-16
ENST00000221466	19	q13.33	IgG receptor FcRN large subunit P51 precursor (FcRN) (Neonatal Fc receptor) (IgG Fc fragment receptor transporter, alpha chain). [Source:SWISSPROT;Acc:P55899]	BRAIN	0	82564	56	98985	1.75855e-15	Y
ENST00000279452	11	p13	CD44 antigen precursor (Phagocytic glycoprotein I) (PGP-1) (HUTCH-I) (Extracellular matrix receptor-III) (ECMR-III) (GP90 lymphocyte homing/adhesion receptor) (Hermes antigen) (Hyaluronate receptor) (Heparan sulfate proteoglycan) (Epican) (CDw44). [Source:SWISSPROT;Acc:P16070]	BRAIN	0	82564	51	98985	3.65433e-14	Y
ENST00000263611	9	q34.2	Dopamine beta-monooxygenase precursor (EC 1.14.17.1) (Dopamine beta- hydroxylase) (DBH). [Source:SWISSPROT;Acc:P09172]	BRAIN	0	82564	41	98985	1.57747e-11
ENST00000332088	17	p11.2	NULL	BRAIN	0	82564	40	98985	2.89377e-11
ENST00000246635	17	q21.2	Keratin, type I cytoskeletal 13 (Cytokeratin 13) (K13) (CK 13). [Source:SWISSPROT;Acc:P13646]	BRAIN	0	82564	40	98985	2.89377e-11
ENST00000292591	5	q35.3	mannosyl (alpha-1,3-)-glycoprotein beta-1,4-N-acetylglucosaminyltransferase, isoenzyme B isoform 1; UDP-N-acetylglucosamine: alpha-1,3-D-mannoside beta-1,4-N-acetylglucosaminyltransferase IV; alpha-1,3-mannosyl-glycoprotein beta-1,4-N-acetylglucosaminyltransferase. [Source:RefSeq;Acc:NM_014275]	BRAIN	0	82564	39	98985	5.30844e-11	Y
ENST00000221852	19	p13.3	src homology 2 domain-containing transforming protein D; likely ortholog of mouse src homology 2 domain-containing transforming protein D. [Source:RefSeq;Acc:NM_020209]	BRAIN	0	82564	38	98985	9.73794e-11
ENST00000312909	19	p13.3	Polypyrimidine tract-binding protein 1 (PTB) (Heterogeneous nuclear ribonucleoprotein I) (hnRNP I) (57 kDa RNA-binding protein PPTB-1). [Source:SWISSPROT;Acc:P26599]	BRAIN	0	82564	35	98985	6.01113e-10
ENST00000261981	14	q32.13	Alpha-1-antichymotrypsin precursor (ACT). [Source:SWISSPROT;Acc:P01011]	BRAIN	0	82564	32	98985	3.71045e-09	Y
ENST00000311487	6	p21.31	High mobility group protein HMG-I/HMG-Y (HMG-I(Y)) (High mobility group AT-hook 1). [Source:SWISSPROT;Acc:P17096]	BRAIN	0	82564	31	98985	6.80633e-09
ENST00000321725	3	p21.1	stabilin 1. [Source:RefSeq;Acc:NM_015136]	BRAIN	0	82564	30	98985	1.24853e-08	Y
ENST00000231751	3	p21.31	Lactotransferrin precursor (Lactoferrin) [Contains: Lactoferroxin A; Lactoferroxin B; Lactoferroxin C]. [Source:SWISSPROT;Acc:P02788]	BRAIN	0	82564	28	98985	4.20107e-08
ENST00000254043	17	q21.2	Keratin, type I cytoskeletal 15 (Cytokeratin 15) (K15) (CK 15). [Source:SWISSPROT;Acc:P19012]	BRAIN	0	82564	28	98985	4.20107e-08	Y
ENST00000298599	10	q11.21	Proto-oncogene tyrosine-protein kinase receptor ret precursor (EC 2.7.1.112) (C-ret). [Source:SWISSPROT;Acc:P07949]	BRAIN	0	82564	27	98985	7.70617e-08	Y
ENST00000329138	17	q25.3	hepatocyte growth factor-regulated tyrosine kinase substrate; human growth factor-regulated tyrosine kinase substrate. [Source:RefSeq;Acc:NM_004712]	BRAIN	0	82564	26	98985	1.41356e-07	Y
ENST00000260650	2	p23.3	EMILIN 1 precursor (Elastin microfibril interface-located protein 1) (Elastin microfibril interfacer 1). [Source:SWISSPROT;Acc:Q9Y6C2]	BRAIN	0	82564	24	98985	4.75622e-07	Y
ENST00000327014	6	p21.31	High mobility group protein HMG-I/HMG-Y (HMG-I(Y)) (High mobility group AT-hook 1). [Source:SWISSPROT;Acc:P17096]	BRAIN	0	82564	24	98985	4.75622e-07	Y
ENST00000301653	17	q21.2	Keratin, type I cytoskeletal 16 (Cytokeratin 16) (K16) (CK 16). [Source:SWISSPROT;Acc:P08779]	BRAIN	0	82564	24	98985	4.75622e-07
ENST00000300527	21	q22.3	Collagen alpha 2(VI) chain precursor. [Source:SWISSPROT;Acc:P12110]	BRAIN	0	82564	24	98985	4.75622e-07
ENST00000271558	1	q23.1	Retinoic acid-binding protein II, cellular (CRABP-II). [Source:SWISSPROT;Acc:P29373]	EYE	0	22847	96	47984	5.62973e-17	ND
ENST00000250087	17	p13.2	Aryl-hydrocarbon interacting protein-like 1. [Source:SWISSPROT;Acc:Q9NZN9]	EYE	0	22847	67	47984	4.59236e-12	ND
ENST00000250383	14	q11.2	Dehydrogenase/reductase SDR family member 2 (EC 1.1.-.-) (HEP27 protein) (Protein D). [Source:SWISSPROT;Acc:Q13268]	LIVER	0	29607	87	40591	1.93302e-21
ENST00000225901	17	q21.2	Keratin, type I cytoskeletal 19 (Cytokeratin 19) (K19) (CK 19). [Source:SWISSPROT;Acc:P08727]	LIVER	0	29607	71	40591	1.25381e-17
ENST00000188376	12	q23.1	Phosphate carrier protein, mitochondrial precursor (PTP). [Source:SWISSPROT;Acc:Q00325]	LIVER	0	29607	51	40591	7.27107e-13	Y
ENST00000217426	20	q11.22	Adenosylhomocysteinase (EC 3.3.1.1) (S-adenosyl-L-homocysteine hydrolase) (AdoHcyase). [Source:SWISSPROT;Acc:P23526]	LIVER	0	29607	40	40591	3.02468e-10	Y
ENST00000262584	8	q24.3	60S ribosomal protein L8. [Source:SWISSPROT;Acc:P25120]	LIVER	0	29607	38	40591	9.0535e-10
ENST00000252809	19	p13.11	Growth/differentiation factor 15 precursor (GDF-15) (Placental bone morphogenic protein) (Placental TGF-beta) (Macrophage inhibitory cytokine-1) (MIC-1) (Prostate differentiation factor) (NSAID-regulated protein 1) (NRG-1). [Source:SWISSPROT;Acc:Q99988]	LIVER	0	29607	36	40591	2.70979e-09
ENST00000264714	2	p23.3	Protein phosphatase 2C gamma isoform (EC 3.1.3.16) (PP2C-gamma) (Protein phosphatase magnesium-dependent 1 gamma) (Protein phosphatase 1C). [Source:SWISSPROT;Acc:O15355]	LIVER	0	29607	35	40591	4.68802e-09	Y
ENST00000216181	22	q12.3	Myosin heavy chain, nonmuscle type A (Cellular myosin heavy chain, type A) (Nonmuscle myosin heavy chain-A) (NMMHC-A). [Source:SWISSPROT;Acc:P35579]	LIVER	0	29607	33	40591	1.40308e-08
ENST00000221957	19	p13.3	Cargo selection protein TIP47 (47 kDa mannose 6-phosphate receptor- binding protein) (47 kDa MPR-binding protein) (Placental protein 17). [Source:SWISSPROT;Acc:O60664]	LIVER	0	29607	32	40591	2.42729e-08	Y
ENST00000308881	4	q33	Serine/threonine-protein kinase Nek1 (EC 2.7.1.37) (NimA-related protein kinase 1) (NY-REN-55 antigen). [Source:SWISSPROT;Acc:Q96PY6]	LIVER	0	29607	30	40591	7.26418e-08
ENST00000306749	17	q25.3	Fatty acid synthase (EC 2.3.1.85) [Includes: EC 2.3.1.38; EC 2.3.1.39; EC 2.3.1.41; EC 1.1.1.100; EC 4.2.1.61; EC 1.3.1.10; EC 3.1.2.14]. [Source:SWISSPROT;Acc:P49327]	LIVER	0	29607	30	40591	7.26418e-08	Y
ENST00000080059	12	q13.11	Histone deacetylase 7a (HD7a). [Source:SWISSPROT;Acc:Q8WUI4]	LIVER	0	29607	29	40591	1.25664e-07
ENST00000252288	19	p13.3	Guanidinoacetate N-methyltransferase (EC 2.1.1.2). [Source:SWISSPROT;Acc:Q14353]	LIVER	0	29607	29	40591	1.25664e-07	Y
ENST00000269905	19	p13.3	Lon protease homolog, mitochondrial precursor (EC 3.4.21.-) (Lon protease-like protein) (LONP) (LONHs). [Source:SWISSPROT;Acc:P36776]	LIVER	0	29607	29	40591	1.25664e-07	Y
ENST00000007403	19	p13.11	cytokine receptor-like factor 1. [Source:RefSeq;Acc:NM_004750]	LIVER	0	29607	27	40591	3.76055e-07
ENST00000158529	X	q28	Filamin A (Alpha-filamin) (Filamin 1) (Endothelial actin-binding protein) (ABP-280) (Nonmuscle filamin). [Source:SWISSPROT;Acc:P21333]	LIVER	0	29607	27	40591	3.76055e-07	Y
ENST00000221466	19	q13.33	IgG receptor FcRN large subunit P51 precursor (FcRN) (Neonatal Fc receptor) (IgG Fc fragment receptor transporter, alpha chain). [Source:SWISSPROT;Acc:P55899]	LUNG	0	31879	214	106745	4.91588e-25	Y
ENST00000328923	12	q13.3	Serine hydroxymethyltransferase, mitochondrial precursor (EC 2.1.2.1) (Serine methylase) (Glycine hydroxymethyltransferase) (SHMT). [Source:SWISSPROT;Acc:P34897]	LUNG	0	31879	87	106745	1.32676e-10	Y
ENST00000292591	5	q35.3	mannosyl (alpha-1,3-)-glycoprotein beta-1,4-N-acetylglucosaminyltransferase, isoenzyme B isoform 1; UDP-N-acetylglucosamine: alpha-1,3-D-mannoside beta-1,4-N-acetylglucosaminyltransferase IV; alpha-1,3-mannosyl-glycoprotein beta-1,4-N-acetylglucosaminyltransferase. [Source:RefSeq;Acc:NM_014275]	LUNG	0	31879	65	106745	4.17971e-08	Y
ENST00000311218	19	q13.11	NULL	LUNG	0	31879	60	106745	1.54486e-07
ENST00000321897	6	p21.33	NULL	LYMPH	0	47164	41	74032	1.66459e-09
ENST00000262776	17	q25.3	galectin 3 binding protein; L3 antigen; Mac-2-binding protein; serum protein 90K. [Source:RefSeq;Acc:NM_005567]	LYMPH	0	47164	41	74032	1.66459e-09
ENST00000175506	7	q21.3	Asparagine synthetase [glutamine-hydrolyzing] (EC 6.3.5.4) (Glutamine- dependent asparagine synthetase) (TS11 cell cycle control protein). [Source:SWISSPROT;Acc:P08243]	LYMPH	0	47164	38	74032	7.30769e-09
ENST00000324266	2	p25.2	tetratricopeptide repeat domain 15; CGI-87 protein. [Source:RefSeq;Acc:NM_016030]	LYMPH	0	47164	37	74032	1.19656e-08
ENST00000265149	4	q24	NULL	MAMMARY GLAND	0	29636	105	67572	2.54737e-17
ENST00000323636	6	q13	MTO1 protein homolog (CGI-02). [Source:SWISSPROT;Acc:Q9Y2Z2]	MAMMARY GLAND	0	29636	96	67572	6.74956e-16
ENST00000326557	3	q22.1	Prostatic acid phosphatase precursor (EC 3.1.3.2). [Source:SWISSPROT;Acc:P15309]	MAMMARY GLAND	0	29636	85	67572	3.70258e-14
ENST00000315963	14	q23.3	NULL	MAMMARY GLAND	0	29636	73	67572	2.92129e-12
ENST00000318289	1	q23.3	Junctional adhesion molecule 1 precursor (JAM) (Platelet adhesion molecule 1) (PAM-1) (Platelet F11 receptor) (UNQ264/PRO301). [Source:SWISSPROT;Acc:Q9Y624]	MAMMARY GLAND	0	29636	62	67572	1.60069e-10
ENST00000217182	20	q13.33	Elongation factor 1-alpha 2 (EF-1-alpha-2) (Elongation factor 1 A-2) (eEF1A-2) (Statin S1). [Source:SWISSPROT;Acc:Q05639]	MAMMARY GLAND	0	29636	60	67572	3.31448e-10
ENST00000217901	X	q28	Isocitrate dehydrogenase [NAD] subunit gamma, mitochondrial precursor (EC 1.1.1.41) (Isocitric dehydrogenase) (NAD+-specific ICDH). [Source:SWISSPROT;Acc:P51553]	MAMMARY GLAND	0	29636	58	67572	6.86303e-10
ENST00000314842	5	q11.2	60S ribosomal protein L41 (HG12). [Source:SWISSPROT;Acc:P28751]	MAMMARY GLAND	0	29636	56	67572	1.42105e-09
ENST00000332649	5	q35.3	NULL	MAMMARY GLAND	0	29636	50	67572	1.26135e-08
ENST00000315749	1	q21.3	40S ribosomal protein S27 (Metallopan-stimulin 1) (MPS-1). [Source:SWISSPROT;Acc:P42677]	MAMMARY GLAND	0	29636	43	67572	1.6107e-07
ENST00000301828	3	p22.1	NULL	MAMMARY GLAND	0	29636	43	67572	1.6107e-07
ENST00000262584	8	q24.3	60S ribosomal protein L8. [Source:SWISSPROT;Acc:P25120]	MAMMARY GLAND	0	29636	43	67572	1.6107e-07
ENST00000298844	14	q32.13	Alpha-1-antitrypsin precursor (Alpha-1 protease inhibitor) (Alpha-1- antiproteinase) (PRO0684/PRO2209). [Source:SWISSPROT;Acc:P01009]	MAMMARY GLAND	0	29636	43	67572	1.6107e-07
ENST00000252325	12	p13.32	40S ribosomal protein S27 (Metallopan-stimulin 1) (MPS-1). [Source:SWISSPROT;Acc:P42677]	MAMMARY GLAND	0	29636	42	67572	2.31757e-07
ENST00000312990	12	q14.1	Cell division protein kinase 4 (EC 2.7.1.37) (Cyclin-dependent kinase 4) (PSK-J3). [Source:SWISSPROT;Acc:P11802]	MUSCLE	0	37335	157	28344	3.92184e-58	ND
ENST00000331870	9	p22.3	NULL	MUSCLE	0	37335	83	28344	4.76641e-31	ND
ENST00000303887	7	q22.1	DNA replication licensing factor MCM7 (CDC47 homolog) (P1.1-MCM3). [Source:SWISSPROT;Acc:P33993]	MUSCLE	0	37335	47	28344	6.87391e-18	ND
ENST00000315970	12	q13.3	Protein OS-9 precursor. [Source:SWISSPROT;Acc:Q13438]	MUSCLE	0	37335	43	28344	1.98892e-16	ND
ENST00000262976	20	q13.13	Phosphatidylinositol 3,4,5-trisphosphate-dependent Rac exchanger 1 protein (P-Rex1 protein). [Source:SWISSPROT;Acc:Q8TCU6]	MUSCLE	0	37335	37	28344	3.09368e-14	ND
ENST00000263167	1	p12	D-3-phosphoglycerate dehydrogenase (EC 1.1.1.95) (3-PGDH). [Source:SWISSPROT;Acc:O43175]	MUSCLE	0	37335	33	28344	8.94418e-13	ND
ENST00000257966	12	q13.3	Protein OS-9 precursor. [Source:SWISSPROT;Acc:Q13438]	MUSCLE	0	37335	33	28344	8.94418e-13	ND
ENST00000316486	7	p22.1	Fascin (Singed-like protein) (55 kDa actin bundling protein) (p55). [Source:SWISSPROT;Acc:Q16658]	MUSCLE	0	37335	32	28344	2.07389e-12	ND
ENST00000320084	14	q11.2	Heterogeneous nuclear ribonucleoproteins C1/C2 (hnRNP C1 / hnRNP C2). [Source:SWISSPROT;Acc:P07910]	MUSCLE	0	37335	29	28344	2.58503e-11	ND
ENST00000252809	19	p13.11	Growth/differentiation factor 15 precursor (GDF-15) (Placental bone morphogenic protein) (Placental TGF-beta) (Macrophage inhibitory cytokine-1) (MIC-1) (Prostate differentiation factor) (NSAID-regulated protein 1) (NRG-1). [Source:SWISSPROT;Acc:Q99988]	MUSCLE	0	37335	28	28344	5.99343e-11	ND
ENST00000265056	3	q21.3	DNA replication licensing factor MCM2 (Minichromosome maintenance protein 2 homolog) (Nuclear protein BM28). [Source:SWISSPROT;Acc:P49736]	MUSCLE	0	37335	25	28344	7.4688e-10	ND
ENST00000265753	7	q11.23	Eukaryotic translation initiation factor 4H (eIF-4H) (Williams-Beuren syndrome chromosome region 1 protein). [Source:SWISSPROT;Acc:Q15056]	MUSCLE	0	37335	25	28344	7.4688e-10	ND
ENST00000267970	15	q24.3	Transmembrane 4 superfamily, member 8 (Tetraspanin 3) (Tspan-3) (Tetraspanin TM4-A). [Source:SWISSPROT;Acc:O60637]	MUSCLE	0	37335	24	28344	1.73151e-09	ND
ENST00000228682	12	q13.3	Zinc finger protein GLI1 (Glioma-associated oncogene) (Oncogene GLI). [Source:SWISSPROT;Acc:P08151]	MUSCLE	0	37335	23	28344	4.01413e-09	ND
ENST00000333833	11	p15.5	NULL	MUSCLE	0	37335	22	28344	9.30569e-09	ND
ENST00000276079	X	q13.1	54 kDa nuclear RNA- and DNA-binding protein (p54(nrb)) (p54nrb) (55 kDa nuclear protein) (NMT55) (Non-POU domain-containing octamer- binding protein) (DNA-binding P52/P100 complex, 52 kDa subunit). [Source:SWISSPROT;Acc:Q15233]	MUSCLE	0	37335	22	28344	9.30569e-09	ND
ENST00000055077	7	q11.23	Activator 1 40 kDa subunit (Replication factor C 40 kDa subunit) (A1 40 kDa subunit) (RF-C 40 kDa subunit) (RFC40). [Source:SWISSPROT;Acc:P35250]	MUSCLE	0	37335	21	28344	2.15723e-08	ND
ENST00000289746	16	q24.3	Muscle-cadherin precursor (M-cadherin) (Cadherin-15) (Cadherin-14). [Source:SWISSPROT;Acc:P55291]	MUSCLE	0	37335	21	28344	2.15723e-08	ND
ENST00000217233	20	p13	Neuronal cell death inducible putative kinase (SKIP3). [Source:SWISSPROT;Acc:Q96RU7]	MUSCLE	0	37335	21	28344	2.15723e-08	ND
ENST00000303103	20	p13	Small nuclear ribonucleoprotein associated proteins B and B' (snRNP-B) (Sm protein B/B') (Sm-B/Sm-B') (SmB/SmB'). [Source:SWISSPROT;Acc:P14678]	MUSCLE	0	37335	21	28344	2.15723e-08	ND
ENST00000277182	9	q22.33	Acidic leucine-rich nuclear phosphoprotein 32 family member B (PHAPI2 protein) (Silver-stainable protein SSP29) (Acidic protein rich in leucines). [Source:SWISSPROT;Acc:Q92688]	MUSCLE	0	37335	20	28344	5.00077e-08	ND
ENST00000264561	19	p13.3	Adapter-related protein complex 3 delta 1 subunit (Delta-adaptin 3) (AP-3 complex delta subunit) (Delta-adaptin). [Source:SWISSPROT;Acc:O14617]	MUSCLE	0	37335	20	28344	5.00077e-08	ND
ENST00000270776	1	p36.22	6-phosphogluconate dehydrogenase, decarboxylating (EC 1.1.1.44). [Source:SWISSPROT;Acc:P52209]	MUSCLE	0	37335	19	28344	1.15922e-07	ND
ENST00000268509	16	q13	katanin p80 subunit B 1; katanin (80 kDa); katanin p80 (WD40-containing) subunit B 1. [Source:RefSeq;Acc:NM_005886]	MUSCLE	0	37335	19	28344	1.15922e-07	ND
ENST00000252115	22	q13.2	DNA polymerase delta interacting protein 3 isoform 1; polymerase delta interacting protein 46. [Source:RefSeq;Acc:NM_032311]	MUSCLE	0	37335	19	28344	1.15922e-07	ND
ENST00000321099	11	p15.5	leucine rich repeat and death domain containing protein isoform 2. [Source:RefSeq;Acc:NM_018494]	MUSCLE	0	37335	18	28344	2.68714e-07	ND
ENST00000326158	20	q13.33	Collagen alpha 3(IX) chain precursor. [Source:SWISSPROT;Acc:Q14050]	PLACENTA	0	77000	37	40669	8.38682e-18	Y
ENST00000301419	19	q13.33	multidrug resistance-related protein. [Source:RefSeq;Acc:NM_199249]	PLACENTA	0	77000	32	40669	1.70521e-15
ENST00000270172	21	q22.3	DNA (cytosine-5)-methyltransferase 3-like. [Source:SWISSPROT;Acc:Q9UJW3]	PLACENTA	0	77000	32	40669	1.70521e-15
ENST00000265296	7	p14.3	Glycyl-tRNA synthetase (EC 6.1.1.14) (Glycine--tRNA ligase) (GlyRS). [Source:SWISSPROT;Acc:P41250]	PLACENTA	0	77000	20	40669	5.89794e-10	Y
ENST00000290148	9	q34.3	F-box and WD-40 domain protein 5 isoform 1; WD repeat-containing F-box protein FBW5. [Source:RefSeq;Acc:NM_018998]	PLACENTA	0	77000	18	40669	4.94033e-09	Y
ENST00000331220	X	q28	Melanoma-associated antigen 3 (MAGE-3 antigen) (Antigen MZ2-D). [Source:SWISSPROT;Acc:P43357]	PLACENTA	0	77000	18	40669	4.94033e-09
ENST00000333246	8	p12	NULL	PLACENTA	0	77000	17	40669	1.4298e-08
ENST00000322845	14	q11.2	Importin 4 (Importin 4b) (Imp4b) (Ran binding protein 4). [Source:SWISSPROT;Acc:Q8TEX9]	PLACENTA	0	77000	17	40669	1.4298e-08
ENST00000306894	19	q13.32	Neutral amino acid transporter B(0) (ATB(0)) (Sodium-dependent neutral amino acid transporter type 2) (RD114/simian type D retrovirus receptor) (Baboon M7 virus receptor). [Source:SWISSPROT;Acc:Q15758]	PLACENTA	0	77000	17	40669	1.4298e-08
ENST00000320339	X	q24	NULL	PLACENTA	0	77000	17	40669	1.4298e-08	Y
ENST00000254231	1	p36.11	lin-28 homolog; RNA-binding protein LIN-28; zinc finger, CCHC domain containing 1. [Source:RefSeq;Acc:NM_024674]	PLACENTA	0	77000	16	40669	4.13794e-08
ENST00000251496	4	p15.32	Condensin subunit 3 (Chromosome-associated protein G) (Condensin subunit CAP-G) (hCAP-G) (XCAP-G homolog) (NY-MEL-3 antigen). [Source:SWISSPROT;Acc:Q9BPX3]	PLACENTA	0	77000	15	40669	1.19753e-07
ENST00000320330	16	p11.2	NULL	PLACENTA	0	77000	15	40669	1.19753e-07
ENST00000266101	9	q34.11	Protein phosphatase 2A, regulatory subunit B' (PP2A, subunit B', PR53 isoform) (Phosphotyrosyl phosphatase activator) (PTPA). [Source:SWISSPROT;Acc:Q15257]	PLACENTA	0	77000	14	40669	3.46565e-07
ENST00000262027	12	q13.3	Methionyl-tRNA synthetase (EC 6.1.1.10) (Methionine--tRNA ligase) (MetRS). [Source:SWISSPROT;Acc:P56192]	PLACENTA	0	77000	14	40669	3.46565e-07
ENST00000216780	14	q11.2	Phosphoenolpyruvate carboxykinase, mitochondrial precursor [GTP] (EC 4.1.1.32) (Phosphoenolpyruvate carboxylase) (PEPCK-M). [Source:SWISSPROT;Acc:Q16822]	PLACENTA	0	77000	14	40669	3.46565e-07
ENST00000329342	X	q28	Melanoma-associated antigen 6 (MAGE-6 antigen) (MAGE3B). [Source:SWISSPROT;Acc:P43360]	PLACENTA	0	77000	14	40669	3.46565e-07
ENST00000315127	15	q24.1	NULL	PROSTATE	0	23184	96	54804	1.9079e-15	Y
ENST00000282199	5	q13.3	NULL	PROSTATE	0	23184	93	54804	5.50641e-15
ENST00000320912	4	p16.1	T-cell activation protein. [Source:RefSeq;Acc:NM_033296]	PROSTATE	0	23184	52	54804	1.0707e-08
ENST00000007722	17	q21.33	Integrin alpha-3 precursor (Galactoprotein B3) (GAPB3) (VLA-3 alpha chain) (CD49c). [Source:SWISSPROT;Acc:P26006]	PROSTATE	0	23184	48	54804	4.39538e-08	Y
ENST00000327014	6	p21.31	High mobility group protein HMG-I/HMG-Y (HMG-I(Y)) (High mobility group AT-hook 1). [Source:SWISSPROT;Acc:P17096]	SKIN	0	57895	86	123228	4.08469e-15	ND
ENST00000247550	9	q22.31	BA526D8.2 (Novel protein similar to KIAA1074). [Source:SPTREMBL;Acc:Q9H560]	SKIN	0	57895	86	123228	4.08469e-15	ND
ENST00000311487	6	p21.31	High mobility group protein HMG-I/HMG-Y (HMG-I(Y)) (High mobility group AT-hook 1). [Source:SWISSPROT;Acc:P17096]	SKIN	0	57895	62	123228	4.2412e-11	ND
ENST00000291700	21	q22.3	S-100 protein, beta chain. [Source:SWISSPROT;Acc:P04271]	SKIN	0	57895	61	123228	6.23478e-11	ND
ENST00000331803	7	p12.3	Uridine phosphorylase 1 (EC 2.4.2.3) (UrdPase 1) (UPase 1). [Source:SWISSPROT;Acc:Q16831]	SKIN	0	57895	51	123228	2.93825e-09	ND
ENST00000218240	X	q28	Emerin. [Source:SWISSPROT;Acc:P50402]	SKIN	0	57895	50	123228	4.31926e-09	ND
ENST00000296456	3	p21.31	Acylamino-acid-releasing enzyme (EC 3.4.19.1) (AARE) (Acyl-peptide hydrolase) (APH) (Acylaminoacyl-peptidase) (Oxidized protein hydrolase) (OPH) (DNF15S2 protein). [Source:SWISSPROT;Acc:P13798]	SKIN	0	57895	47	123228	1.37203e-08	ND
ENST00000262921	20	p13	Small nuclear ribonucleoprotein associated proteins B and B' (snRNP-B) (Sm protein B/B') (Sm-B/Sm-B') (SmB/SmB'). [Source:SWISSPROT;Acc:P14678]	SKIN	0	57895	47	123228	1.37203e-08	ND
ENST00000294509	1	p35.2	Syndecan-3 (SYND3). [Source:SWISSPROT;Acc:O75056]	SKIN	0	57895	46	123228	2.01688e-08	ND
ENST00000247452	X	q27.2	Melanoma-associated antigen E1 (MAGE-E1 antigen) (MAGE-C2 antigen) (Hepatocellular carcinoma-associated antigen 587) (Cancer-testis antigen 10) (CT10). [Source:SWISSPROT;Acc:Q9UBF1]	SKIN	0	57895	46	123228	2.01688e-08	ND
ENST00000292344	3	p21.31	DEAH (Asp-Glu-Ala-His) box polypeptide 30 isoform 1; DEAD/H (Asp-Glu-Ala-Asp/His) box polypeptide 30. [Source:RefSeq;Acc:NM_138615]	SKIN	0	57895	45	123228	2.9648e-08	ND
ENST00000288726	1	p36.32	Tumor necrosis factor receptor superfamily member 14 precursor (Herpesvirus entry mediator A) (Tumor necrosis factor receptor-like 2) (TR2). [Source:SWISSPROT;Acc:Q92956]	SKIN	0	57895	44	123228	4.35822e-08	ND
ENST00000225917	17	q21.2	Ras-related protein Rab-5C (RAB5L) (L1880). [Source:SWISSPROT;Acc:P51148]	SKIN	0	57895	44	123228	4.35822e-08	ND
ENST00000306153	X	q13.1	Gap junction beta-1 protein (Connexin 32) (Cx32) (GAP junction 28 kDa liver protein). [Source:SWISSPROT;Acc:P08034]	SKIN	0	57895	43	123228	6.40651e-08	ND
ENST00000253789	17	q21.2	GT198, complete ORF; TBP-1 interacting protein. [Source:RefSeq;Acc:NM_013290]	SKIN	0	57895	42	123228	9.41745e-08	ND
ENST00000217169	20	q13.33	Baculoviral IAP repeat-containing protein 7 (Kidney inhibitor of apoptosis protein) (KIAP) (Melanoma inhibitor of apoptosis protein) (ML-IAP) (Livin). [Source:SWISSPROT;Acc:Q96CA5]	SKIN	0	57895	40	123228	2.03495e-07	ND
ENST00000259310	9	q34.11	NULL	SKIN	0	57895	39	123228	2.99131e-07	ND
ENST00000262715	14	q11.2	telomerase-associated protein 1; telomerase protein component 1. [Source:RefSeq;Acc:NM_007110]	SKIN	0	57895	39	123228	2.99131e-07	ND
ENST00000256643	1	p13.1	Prostaglandin F2 receptor negative regulator precursor (Prostaglandin F2-alpha receptor regulatory protein) (Prostaglandin F2-alpha receptor associated protein) (CD9 partner 1) (CD9P-1). [Source:SWISSPROT;Acc:Q9P2B2]	STOMACH	0	16063	313	96767	1.23732e-21	ND
ENST00000215631	19	p13.3	Growth arrest and DNA-damage-inducible protein GADD45 beta (Negative growth-regulatory protein MyD118) (Myeloid differentiation primary response protein MyD118). [Source:SWISSPROT;Acc:O75293]	STOMACH	0	16063	217	96767	3.24854e-15	ND
ENST00000309918	17	q11.2	NULL	STOMACH	0	16063	151	96767	8.34571e-11	ND
ENST00000298135	10	q11.22	Annexin A8 (Annexin VIII) (Vascular anticoagulant-beta) (VAC-beta). [Source:SWISSPROT;Acc:P13928]	STOMACH	0	16063	112	96767	3.35681e-08	ND
ENST00000254351	2	p24.1	Syndecan-1 precursor (SYND1) (CD138 antigen). [Source:SWISSPROT;Acc:P18827]	STOMACH	0	16063	100	96767	2.12375e-07	ND
ENST00000305641	15	q15.3	leucine carboxyl methyltransferase 2; p21WAF1/CIP1 promoter-interacting protein. [Source:RefSeq;Acc:NM_014793]	STOMACH	0	16063	98	96767	2.88818e-07	ND
ENST00000218265	X	q21.1	Phosphoglycerate kinase 1 (EC 2.7.2.3) (Primer recognition protein 2) (PRP 2). [Source:SWISSPROT;Acc:P00558]	STOMACH	0	16063	98	96767	2.88818e-07	ND
ENST00000228945	12	p12.3	Rho GDP-dissociation inhibitor 2 (Rho GDI 2) (Rho-GDI beta) (Ly-GDI). [Source:SWISSPROT;Acc:P52566]	TESTIS	0	20562	74	39147	2.64492e-14	ND
ENST00000312137	12	p12.1	Lymphoid-restricted membrane protein. [Source:SPTREMBL;Acc:Q12912]	TESTIS	0	20562	58	39147	2.29025e-11	ND
ENST00000322819	9	p13.2	zinc finger, CCHC domain containing 7. [Source:RefSeq;Acc:NM_032226]	TESTIS	0	20562	51	39147	4.41284e-10	ND
ENST00000327680	12	q23.2	NULL	TESTIS	0	20562	45	39147	5.57002e-09	ND
ENST00000262105	8	q11.21	DNA replication licensing factor MCM4 (CDC21 homolog) (P1-CDC21). [Source:SWISSPROT;Acc:P33991]	TESTIS	0	20562	40	39147	4.60644e-08	ND
ENST00000241454	13	q12.2	60S ribosomal protein L21. [Source:SWISSPROT;Acc:P46778]	TESTIS	0	20562	35	39147	3.80873e-07	ND
