# Supplementary material for: Bioinformatic screening of human ESTs for differentially expressed genes in normal and tumor tissues
Source: BMC Genomics. 2006 Apr 26;7:94. doi: 10.1186/1471-2164-7-94 (PMC1459866; doi:10.1186/1471-2164-7-94)
Supplement: Additional File 4 — Normal specific candidates complete list. Summary of genes absent from tumor types and present in normal tissues. Genes absent in the tumor types compared to normal tissues is shown. Chromosomal locations for each hit were inferred from Ensembl cytogenetic map. Hits were sorted by p value (exact Fisher's test; p < 0.05, Bonferroni corrected) and ranked by tissue origin. Both known and novel ('NULL') transcripts are listed. 'Y': 'Yes'; 'ND': non-determined. [file 1471-2164-7-94-S4.xls]

## Sheet: output_ns
Ensembl ID	Chromosome	Banding	Description		Tissue	Normal Tissue EST Count	Normal Tissue Total EST Count	Tumor Tissue EST Count	Tumor Tissue Total EST Count	P value	SAGE data (expression detected in normal tissue)
ENST00000244480	6	p22.2	Histone H4. [Source:SWISSPROT;Acc:P02304]		BLOOD	312	17711	0	19257	4.62386e-101
ENST00000301522	19	p13.2	Peroxiredoxin 2 (EC 1.11.1.-) (Thioredoxin peroxidase 1) (Thioredoxin- dependent peroxide reductase 1) (Thiol-specific antioxidant protein) (TSA) (PRP) (Natural killer cell enhancing factor B) (NKEF-B). [Source:SWISSPROT;Acc:P32119]		BLOOD	219	17711	0	19257	5.0649e-71	Y
ENST00000221209	8	p21.2	BCL2/adenovirus E1B 19-kDa protein-interacting protein 3 like (NIP3L) (NIP3-like protein X) (BCL2/adenovirus E1B 19-kDa protein interacting protein 3A). [Source:SWISSPROT;Acc:O60238]		BLOOD	134	17711	0	19257	1.15252e-43	Y
ENST00000285379	8	q21.2	Carbonic anhydrase II (EC 4.2.1.1) (Carbonate dehydratase II) (CA-II) (Carbonic anhydrase C). [Source:SWISSPROT;Acc:P00918]		BLOOD	102	17711	0	19257	2.17053e-33
ENST00000289371	2	q11.2	Translation initiation factor IF-2. [Source:SWISSPROT;Acc:O60841]		BLOOD	82	17711	0	19257	5.64531e-27
ENST00000256594	1	p13.3	Glutathione S-transferase Mu 3 (EC 2.5.1.18) (GSTM3-3) (GST class-mu 3) (hGSTM3-3). [Source:SWISSPROT;Acc:P21266]		BLOOD	67	17711	0	19257	3.62788e-22
ENST00000259969	6	p23	nucleolar protein 7, 27kDa; retinoic acid repressible protein. [Source:RefSeq;Acc:NM_016167]		BLOOD	52	17711	0	19257	2.31595e-17
ENST00000231487	5	q31.1	S-phase kinase-associated protein 1A (Cyclin A/CDK2-associated protein p19) (p19A) (p19skp1) (RNA polymerase II elongation factor-like protein) (Organ of Corti protein 2) (OCP-II protein) (OCP-2) (Transcription elongation factor B) (SIII). [Source:SWISSPROT;Acc:P34991]		BLOOD	45	17711	0	19257	4.03747e-15	Y
ENST00000302312	16	p11.2	Alpha-hemoglobin stabilizing protein (Erythroid associated factor) (Erythroid differentiation related factor). [Source:SWISSPROT;Acc:Q9NZD4]		BLOOD	33	17711	0	19257	2.79908e-11
ENST00000298449	10	p14	ATP synthase gamma chain, mitochondrial precursor (EC 3.6.3.14). [Source:SWISSPROT;Acc:P36542]		BLOOD	30	17711	0	19257	2.55242e-10	Y
ENST00000281318	4	q31.21	NULL		BLOOD	28	17711	0	19257	1.1139e-09
ENST00000300688	11	q23.3	ATP synthase g chain, mitochondrial (EC 3.6.3.14) (ATPase subunit G). [Source:SWISSPROT;Acc:O75964]		BLOOD	28	17711	0	19257	1.1139e-09
ENST00000330807	X	p11.21	5-aminolevulinic acid synthase, erythroid-specific, mitochondrial precursor (EC 2.3.1.37) (Delta-aminolevulinate synthase) (Delta-ALA synthetase) (ALAS-E). [Source:SWISSPROT;Acc:P22557]		BLOOD	27	17711	0	19257	2.32689e-09
ENST00000264265	3	q25.32	latexin protein. [Source:RefSeq;Acc:NM_020169]		BLOOD	26	17711	0	19257	4.86061e-09
ENST00000261479	14	q13.2	Proteasome subunit alpha type 6 (EC 3.4.25.1) (Proteasome iota chain) (Macropain iota chain) (Multicatalytic endopeptidase complex iota chain) (27 kDa prosomal protein) (PROS-27) (p27K). [Source:SWISSPROT;Acc:P34062]		BLOOD	25	17711	0	19257	1.0153e-08	Y
ENST00000037243	16	q23.1	Ganglioside expression factor 2 (GEF-2) (General protein transport factor p16) (GATE-16) (GABA(A) receptor-associated protein-like 2) (MAP1 light chain 3 related protein). [Source:SWISSPROT;Acc:O08765]		BLOOD	25	17711	0	19257	1.0153e-08	Y
ENST00000242211	7	p21.3	ADP-ribosylation factor-like protein 4. [Source:SWISSPROT;Acc:P40617]		BLOOD	24	17711	0	19257	2.12072e-08
ENST00000251968	11	p15.1	Tumor susceptibility gene 101 protein. [Source:SWISSPROT;Acc:Q99816]		BLOOD	24	17711	0	19257	2.12072e-08	Y
ENST00000302621	7	q33	60S ribosomal protein L41 (HG12). [Source:SWISSPROT;Acc:P28751]		BLOOD	23	17711	0	19257	4.42956e-08
ENST00000304930	7	q33	Bisphosphoglycerate mutase (EC 5.4.2.4) (2,3-bisphosphoglycerate mutase, erythrocyte) (2,3-bisphosphoglycerate synthase) (BPGM) (EC 5.4.2.1) (EC 3.1.3.13) (BPG-dependent PGAM). [Source:SWISSPROT;Acc:P07738]		BLOOD	21	17711	0	19257	1.93231e-07	Y
ENST00000324301	18	q22.3	Cytosolic nonspecific dipeptidase (Glutamate carboxypeptidase-like protein 1). [Source:SWISSPROT;Acc:Q96KP4]		BLOOD	21	17711	0	19257	1.93231e-07
ENST00000266964	12	q13.13	Prefoldin subunit 5 (C-myc binding protein Mm-1) (Myc modulator 1). [Source:SWISSPROT;Acc:Q99471]		BLOOD	20	17711	0	19257	4.03566e-07
ENST00000332183	9	q34.3	mitochondrial ribosomal protein L41. [Source:RefSeq;Acc:NM_032477]		BONE	26	20021	0	44936	5.07546e-14	ND
ENST00000273049	2	q35	Fibronectin precursor (FN) (Cold-insoluble globulin) (CIG). [Source:SWISSPROT;Acc:P02751]		BONE	23	20021	0	44936	1.73771e-12	ND
ENST00000265312	2	q35	Fibronectin precursor (FN) (Cold-insoluble globulin) (CIG). [Source:SWISSPROT;Acc:P02751]		BONE	16	20021	0	44936	6.60626e-09	ND
ENST00000271846	1	q21.3	Calgranulin A (Migration inhibitory factor-related protein 8) (MRP-8) (Cystic fibrosis antigen) (CFAG) (P8) (Leukocyte L1 complex light chain) (S100 calcium-binding protein A8) (Calprotectin L1L subunit) (Urinary stone protein band A). [Source:SWISSPROT;Acc:P05109]		BONE	15	20021	0	44936	2.14448e-08	ND
ENST00000327857	8	p23.1	Neutrophil defensin 3 precursor (HNP-3) (HP-3) (HP3) (Defensin, alpha 3) [Contains: HP 3-56; Neutrophil defensin 2 (HNP-2) (HP-2) (HP2)]. [Source:SWISSPROT;Acc:P59666]		BONE	15	20021	0	44936	2.14448e-08	ND
ENST00000265131	9	q33.1	Tenascin precursor (TN) (Hexabrachion) (Cytotactin) (Neuronectin) (GMEM) (JI) (Miotendinous antigen) (Glioma-associated-extracellular matrix antigen) (GP 150-225) (Tenascin-C) (TN-C). [Source:SWISSPROT;Acc:P24821]		BONE	15	20021	0	44936	2.14448e-08	ND
ENST00000311892	14	q11.2	mitochondrial ribosomal protein L52 isoform a. [Source:RefSeq;Acc:NM_178336]		BONE	15	20021	0	44936	2.14448e-08	ND
ENST00000261037	3	q12.1	Collagen alpha 1(VIII) chain precursor (Endothelial collagen). [Source:SWISSPROT;Acc:P27658]		BONE	14	20021	0	44936	6.961e-08	ND
ENST00000247271	17	q11.2	Oligodendrocyte-myelin glycoprotein precursor. [Source:SWISSPROT;Acc:P23515]		BRAIN	79	82564	0	98985	9.05966e-28
ENST00000286452	12	q13.3	Neuronal kinesin heavy chain (NKHC) (Kinesin heavy chain isoform 5A) (Kinesin heavy chain neuron-specific 1). [Source:SWISSPROT;Acc:Q12840]		BRAIN	54	82564	0	98985	3.28795e-19
ENST00000329558	15	q26.1	synaptic vesicle protein 2B homolog. [Source:RefSeq;Acc:NM_014848]		BRAIN	48	82564	0	98985	3.72403e-17	Y
ENST00000327748	10	q21.3	catenin (cadherin-associated protein), alpha 3; alpha-catenin-like protein. [Source:RefSeq;Acc:NM_013266]		BRAIN	42	82564	0	98985	4.21695e-15
ENST00000258735	7	p15.3	Guanine nucleotide exchange factor for Rap1 (Related to Epac) (Repac) (M-Ras-regulated Rap GEF) (MR-GEF). [Source:SWISSPROT;Acc:Q92565]		BRAIN	41	82564	0	98985	9.27511e-15	Y
ENST00000292899	11	p15.4	Hemoglobin epsilon chain. [Source:SWISSPROT;Acc:P02100]		BRAIN	40	82564	0	98985	2.04003e-14
ENST00000304148	2	p24.2	NULL		BRAIN	35	82564	0	98985	1.04999e-12	Y
ENST00000329667	21	q22.13	Phosphatidylinositol N-acetylglucosaminyltransferase subunit P (EC 2.4.1.198) (Phosphatidylinositol-glycan biosynthesis, class P protein) (PIG-P) (Down syndrome critical region protein 5) (Down syndrome critical region protein C). [Source:SWISSPROT;Acc:P57054]		BRAIN	28	82564	0	98985	2.61353e-10
ENST00000260926	2	q33.1	DNA-binding protein SATB2 (Special AT-rich sequence-binding protein 2). [Source:SWISSPROT;Acc:Q9UPW6]		BRAIN	25	82564	0	98985	2.7801e-09
ENST00000195649	6	q14.2	Clathrin coat assembly protein AP180 (Clathrin coat associated protein AP180) (91 kDa synaptosomal-associated protein). [Source:SWISSPROT;Acc:O60641]		BRAIN	24	82564	0	98985	6.11411e-09	Y
ENST00000264127	1	p13.3	NULL		BRAIN	22	82564	0	98985	2.95712e-08	Y
ENST00000315874	10	p14	CUG triplet repeat, RNA binding protein 2; elav-type RNA-binding protein; CUG triplet repeat,RNA-binding protein 2; CUG triplet repeat, RNA-binding protein 2; neuroblastoma apoptosis-related RNA-binding protein. [Source:RefSeq;Acc:NM_006561]		BRAIN	22	82564	0	98985	2.95712e-08	Y
ENST00000235630	1	p34.3	hippocalcin-like protein 4. [Source:RefSeq;Acc:NM_016257]		BRAIN	21	82564	0	98985	6.50327e-08	Y
ENST00000290524	1	q21.3	DNA-binding protein RFX5 (Regulatory factor X subunit 5). [Source:SWISSPROT;Acc:P48382]		BRAIN	21	82564	0	98985	6.50327e-08	Y
ENST00000222792	7	p15.1	Beta-chimaerin (Beta-chimerin). [Source:SWISSPROT;Acc:P52757]		BRAIN	21	82564	0	98985	6.50327e-08	Y
ENST00000265770	8	p21.2	Stathmin 4 (Stathmin-like protein B3) (RB3). [Source:SWISSPROT;Acc:Q9H169]		BRAIN	21	82564	0	98985	6.50327e-08
ENST00000331794	X	q26.3	Sodium/hydrogen exchanger 6 (Na(+)/H(+) exchanger 6) (NHE-6). [Source:SWISSPROT;Acc:Q92581]		BRAIN	21	82564	0	98985	6.50327e-08	Y
ENST00000305873	5	q33.1	Calcium/calmodulin-dependent protein kinase type II alpha chain (EC 2.7.1.123) (CaM-kinase II alpha chain) (CaM kinase II alpha subunit) (CaMK-II alpha subunit). [Source:SWISSPROT;Acc:Q9UQM7]		BRAIN	20	82564	0	98985	1.43019e-07
ENST00000301980	13	q32.3	Dedicator of cytokinesis protein 9 (Cdc42 guanine nucleotide exchange factor zizimin 1). [Source:SWISSPROT;Acc:Q9BZ29]		BRAIN	20	82564	0	98985	1.43019e-07	Y
ENST00000255224	18	q12.3	Synaptotagmin IV (SytIV). [Source:SWISSPROT;Acc:Q9H2B2]		BRAIN	20	82564	0	98985	1.43019e-07	Y
ENST00000314891	15	q14	PlSC domain containing hypothetical protein. [Source:RefSeq;Acc:NM_153613]		BRAIN	19	82564	0	98985	3.14521e-07	Y
ENST00000300039	16	p13.11	Myosin heavy chain, smooth muscle isoform (SMMHC). [Source:SWISSPROT;Acc:P35749]		COLON	9	12607	0	99515	2.86541e-09
ENST00000252601	19	p13.11	cross-immune reaction antigen PCIA1. [Source:RefSeq;Acc:NM_024050]		COLON	7	12607	0	99515	2.26884e-07	Y
ENST00000288332	5	q33.1	NULL		EYE	83	22847	0	47984	1.48044e-41	ND
ENST00000297268	7	q21.3	Collagen alpha 2(I) chain precursor. [Source:SWISSPROT;Acc:P08123]		EYE	67	22847	0	47984	1.11707e-33	ND
ENST00000231061	5	q33.1	SPARC precursor (Secreted protein acidic and rich in cysteine) (Osteonectin) (ON) (Basement membrane protein BM-40). [Source:SWISSPROT;Acc:P09486]		EYE	63	22847	0	47984	1.03989e-31	ND
ENST00000225964	17	q21.33	Collagen alpha 1(I) chain precursor. [Source:SWISSPROT;Acc:P02452]		EYE	62	22847	0	47984	3.22983e-31	ND
ENST00000296271	3	q22.1	Rhodopsin (Opsin 2). [Source:SWISSPROT;Acc:P08100]		EYE	59	22847	0	47984	9.67575e-30	ND
ENST00000224167	9	q34.3	Prostaglandin-H2 D-isomerase precursor (EC 5.3.99.2) (Lipocalin-type prostaglandin D synthase) (Glutathione-independent PGD synthetase) (Prostaglandin-D synthase) (PGD2 synthase) (PGDS2) (PGDS) (Beta-trace protein) (Cerebrin 28). [Source:SWISSPROT;Acc:P41222]		EYE	51	22847	0	47984	8.36492e-26	ND
ENST00000228811	12	p13.2	Proline-rich protein 4 precursor (Lacrimal proline-rich protein). [Source:SWISSPROT;Acc:Q16378]		EYE	48	22847	0	47984	2.50345e-24	ND
ENST00000291554	21	q22.3	Alpha crystallin A chain. [Source:SWISSPROT;Acc:P02489]		EYE	46	22847	0	47984	2.41283e-23	ND
ENST00000304636	2	q32.2	Collagen alpha 1(III) chain precursor. [Source:SWISSPROT;Acc:P02461]		EYE	38	22847	0	47984	2.07951e-19	ND
ENST00000225387	17	q11.2	Beta crystallin A3 [Contains: Beta crystallin A1]. [Source:SWISSPROT;Acc:P05813]		EYE	38	22847	0	47984	2.07951e-19	ND
ENST00000305126	5	q31.1	Transforming growth factor-beta induced protein IG-H3 precursor (Beta IG-H3) (Kerato-epithelin) (RGD-containing collagen associated protein) (RGD-CAP). [Source:SWISSPROT;Acc:Q15582]		EYE	31	22847	0	47984	5.76486e-16	ND
ENST00000215944	22	q12.1	Beta crystallin A4 (Beta-A4-crystallin). [Source:SWISSPROT;Acc:P53673]		EYE	31	22847	0	47984	5.76486e-16	ND
ENST00000312379	1	q23.2	Transgelin 2 (SM22-alpha homolog). [Source:SWISSPROT;Acc:P37802]		EYE	25	22847	0	47984	5.14375e-13	ND
ENST00000215861	22	q11.23	Beta crystallin B2 (BP). [Source:SWISSPROT;Acc:P43320]		EYE	25	22847	0	47984	5.14375e-13	ND
ENST00000237014	18	q12.1	Transthyretin precursor (Prealbumin) (TBPA) (TTR) (ATTR). [Source:SWISSPROT;Acc:P02766]		EYE	23	22847	0	47984	4.95079e-12	ND
ENST00000332268	11	p15.5	Interferon-induced transmembrane protein 3 (Interferon-inducible protein 1-8U). [Source:SWISSPROT;Acc:Q01628]		EYE	21	22847	0	47984	4.76449e-11	ND
ENST00000215909	22	q13.1	Galectin-1 (Beta-galactoside-binding lectin L-14-I) (Lactose-binding lectin 1) (S-Lac lectin 1) (Galaptin) (14 kDa lectin) (HPL) (HBL). [Source:SWISSPROT;Acc:P09382]		EYE	21	22847	0	47984	4.76449e-11	ND
ENST00000227251	11	q23.1	Alpha crystallin B chain (Alpha(B)-crystallin) (Rosenthal fiber component). [Source:SWISSPROT;Acc:P02511]		EYE	20	22847	0	47984	1.47798e-10	ND
ENST00000277268	9	q33.2	Gelsolin precursor, plasma (Actin-depolymerizing factor) (ADF) (Brevin) (AGEL). [Source:SWISSPROT;Acc:P06396]		EYE	19	22847	0	47984	4.58466e-10	ND
ENST00000326569	X	p11.22	Melanoma-associated antigen D1 (MAGE-D1 antigen) (Neurotrophin receptor-interacting MAGE homolog) (PRO2292) (PP2250). [Source:SWISSPROT;Acc:Q9Y5V3]		EYE	19	22847	0	47984	4.58466e-10	ND
ENST00000264998	3	q22.1	Serotransferrin precursor (Transferrin) (Siderophilin) (Beta-1-metal binding globulin) (PRO1400). [Source:SWISSPROT;Acc:P02787]		EYE	18	22847	0	47984	1.42211e-09	ND
ENST00000279022	20	q11.23	Myosin regulatory light chain 2, smooth muscle isoform (Myosin RLC) (LC20). [Source:SWISSPROT;Acc:P24844]		EYE	18	22847	0	47984	1.42211e-09	ND
ENST00000278968	11	q23.3	Transgelin (Smooth muscle protein 22-alpha) (SM22-alpha) (WS3-10) (22 kDa actin-binding protein). [Source:SWISSPROT;Acc:Q01995]		EYE	17	22847	0	47984	4.4111e-09	ND
ENST00000318747	18	q23	Myelin basic protein (MBP) (Myelin A1 protein) (Myelin membrane encephalitogenic protein). [Source:SWISSPROT;Acc:P02686]		EYE	17	22847	0	47984	4.4111e-09	ND
ENST00000282141	2	q33.3	Gamma crystallin C (Gamma crystallin 2-1) (Gamma crystallin 3). [Source:SWISSPROT;Acc:P07315]		EYE	16	22847	0	47984	1.36819e-08	ND
ENST00000231751	3	p21.31	Lactotransferrin precursor (Lactoferrin) [Contains: Lactoferroxin A; Lactoferroxin B; Lactoferroxin C]. [Source:SWISSPROT;Acc:P02788]		EYE	16	22847	0	47984	1.36819e-08	ND
ENST00000314888	9	p13.3	Talin 1. [Source:SWISSPROT;Acc:Q9Y490]		EYE	16	22847	0	47984	1.36819e-08	ND
ENST00000263598	9	q34.3	Von Ebner's gland protein precursor (VEG protein) (Tear prealbumin) (TP) (Tear lipocalin) (Lipocalin 1). [Source:SWISSPROT;Acc:P31025]		EYE	16	22847	0	47984	1.36819e-08	ND
ENST00000245185	16	q12.2	Metallothionein-II (MT-II) (Metallothionein 2A). [Source:SWISSPROT;Acc:P02795]		EYE	16	22847	0	47984	1.36819e-08	ND
ENST00000251643	17	q21.2	Keratin, type I cytoskeletal 12 (Cytokeratin 12) (K12) (CK 12). [Source:SWISSPROT;Acc:Q99456]		EYE	16	22847	0	47984	1.36819e-08	ND
ENST00000218388	X	p11.3	Metalloproteinase inhibitor 1 precursor (TIMP-1) (Erythroid potentiating activity) (EPA) (Tissue inhibitor of metalloproteinases) (Fibroblast collagenase inhibitor) (Collagenase inhibitor). [Source:SWISSPROT;Acc:P01033]		EYE	16	22847	0	47984	1.36819e-08	ND
ENST00000304904	4	q13.3	Proline-rich protein 1 precursor (Basic proline-rich lacrimal protein). [Source:SWISSPROT;Acc:Q99935]		EYE	15	22847	0	47984	4.2436e-08	ND
ENST00000292905	11	p15.4	Hemoglobin epsilon chain. [Source:SWISSPROT;Acc:P02100]		EYE	15	22847	0	47984	4.2436e-08	ND
ENST00000253408	17	q21.31	Glial fibrillary acidic protein, astrocyte (GFAP). [Source:SWISSPROT;Acc:P14136]		EYE	15	22847	0	47984	4.2436e-08	ND
ENST00000173785	10	p15.2	Core promoter element-binding protein (Kruppel-like factor 6) (B-cell derived protein 1) (Proto-oncogene BCD1) (Transcription factor Zf9) (GC-rich sites binding factor GBF). [Source:SWISSPROT;Acc:Q99612]		EYE	14	22847	0	47984	1.31616e-07	ND
ENST00000167586	17	q21.2	Keratin, type I cytoskeletal 14 (Cytokeratin 14) (K14) (CK 14). [Source:SWISSPROT;Acc:P02533]		EYE	14	22847	0	47984	1.31616e-07	ND
ENST00000295633	3	q13.33	Follistatin-related protein 1 precursor (Follistatin-like 1). [Source:SWISSPROT;Acc:Q12841]		EYE	13	22847	0	47984	4.08198e-07	ND
ENST00000009530	5	q33.1	HLA class II histocompatibility antigen, gamma chain (HLA-DR antigens associated invariant chain) (Ia antigen-associated invariant chain) (Ii) (p33) (CD74 antigen). [Source:SWISSPROT;Acc:P04233]		EYE	13	22847	0	47984	4.08198e-07	ND
ENST00000200457	7	q22.1	Thyroid receptor interacting protein 6 (TRIP6) (OPA-interacting protein 1) (Zyxin related protein 1) (ZRP-1). [Source:SWISSPROT;Acc:Q15654]		EYE	13	22847	0	47984	4.08198e-07	ND
ENST00000303562	14	q24.3	Proto-oncogene protein c-fos (Cellular oncogene fos) (G0/G1 switch regulatory protein 7). [Source:SWISSPROT;Acc:P01100]		EYE	13	22847	0	47984	4.08198e-07	ND
ENST00000319402	14	q32.33	Ig alpha-1 chain C region. [Source:SWISSPROT;Acc:P01876]		EYE	13	22847	0	47984	4.08198e-07	ND
ENST00000262776	17	q25.3	galectin 3 binding protein; L3 antigen; Mac-2-binding protein; serum protein 90K. [Source:RefSeq;Acc:NM_005567]		EYE	13	22847	0	47984	4.08198e-07	ND
ENST00000311190	11	p15.1	Serum amyloid A protein precursor (SAA) [Contains: Amyloid protein A (Amyloid fibril protein AA)]. [Source:SWISSPROT;Acc:P02735]		LIVER	233	29607	0	40591	2.57706e-88	Y
ENST00000256733	11	p15.1	serum amyloid A2. [Source:RefSeq;Acc:NM_030754]		LIVER	149	29607	0	40591	1.10062e-56	Y
ENST00000292899	11	p15.4	Hemoglobin epsilon chain. [Source:SWISSPROT;Acc:P02100]		LIVER	121	29607	0	40591	3.73019e-46
ENST00000251595	16	p13.3	Hemoglobin alpha chain. [Source:SWISSPROT;Acc:P01922]		LIVER	93	29607	0	40591	1.24491e-35
ENST00000320716	12	p12.3	Microsomal glutathione S-transferase 1 (EC 2.5.1.18) (Microsomal GST- 1) (Microsomal GST-I). [Source:SWISSPROT;Acc:P10620]		LIVER	58	29607	0	40591	1.73783e-22
ENST00000245705	2	p11.2	Plasminogen-related protein B precursor. [Source:SWISSPROT;Acc:Q02325]		LIVER	36	29607	0	40591	3.14167e-14
ENST00000256255	8	p12	NULL		LIVER	24	29607	0	40591	9.98459e-10	Y
ENST00000245183	16	q12.2	Metallothionein-IG (MT-1G). [Source:SWISSPROT;Acc:P13640]		LIVER	23	29607	0	40591	2.3684e-09
ENST00000296051	3	q24	Hermansky-Pudlak syndrome 3 protein. [Source:SWISSPROT;Acc:Q969F9]		LIVER	21	29607	0	40591	1.33254e-08	Y
ENST00000296877	5	q23.3	Liver-expressed antimicrobial peptide 2 precursor (LEAP-2). [Source:SWISSPROT;Acc:Q969E1]		LIVER	17	29607	0	40591	4.21726e-07	Y
ENST00000265627	7	q21.3	Serum paraoxonase/arylesterase 3 (EC 3.1.1.2) (EC 3.1.8.1) (PON 3) (Serum aryldialkylphosphatase 3) (A-esterase 3) (Aromatic esterase 3). [Source:SWISSPROT;Acc:Q15166]		LIVER	17	29607	0	40591	4.21726e-07
ENST00000268080	15	q26.3	Paired basic amino acid cleaving enzyme 4 precursor (EC 3.4.21.-) (Subtilisin/kexin-like protease PACE4) (Subtilisin-like proprotein convertase 4) (SPC4). [Source:SWISSPROT;Acc:P29122]		LIVER	17	29607	0	40591	4.21726e-07
ENST00000306037	6	p21.32	Advanced glycosylation end product-specific receptor precursor (Receptor for advanced glycosylation end products). [Source:SWISSPROT;Acc:Q15109]		LUNG	28	31879	0	106745	1.32644e-18
ENST00000328980	6	p21.32	HLA class II histocompatibility antigen, DR-1 beta chain precursor (Clone P2-beta-3). [Source:SWISSPROT;Acc:P01912]		LUNG	28	31879	0	106745	1.32644e-18
ENST00000276297	8	p22	Rho-GTPase-activating protein 7 (Rho-type GTPase-activating protein 7) (Deleted in liver cancer 1 protein) (Dlc-1) (HP protein) (StAR-related lipid transfer protein 12) (StARD12) (START domain-containing protein 12). [Source:SWISSPROT;Acc:Q96QB1]		LUNG	28	31879	0	106745	1.32644e-18
ENST00000262908	1	p34.2	Tyrosine-protein kinase receptor Tie-1 precursor (EC 2.7.1.112). [Source:SWISSPROT;Acc:P35590]		LUNG	27	31879	0	106745	5.77173e-18	Y
ENST00000266746	12	q23.1	NULL		LUNG	25	31879	0	106745	1.09272e-16
ENST00000295897	4	q13.3	Serum albumin precursor. [Source:SWISSPROT;Acc:P02768]		LUNG	23	31879	0	106745	2.06857e-15
ENST00000256404	8	p21.3	NULL		LUNG	22	31879	0	106745	8.99982e-15	Y
ENST00000292899	11	p15.4	Hemoglobin epsilon chain. [Source:SWISSPROT;Acc:P02100]		LUNG	21	31879	0	106745	3.91551e-14
ENST00000259396	9	q32	Alpha-1-acid glycoprotein 1 precursor (AGP 1) (Orosomucoid 1) (OMD 1). [Source:SWISSPROT;Acc:P02763]		LUNG	13	31879	0	106745	5.02161e-09	Y
ENST00000310398	7	p21.1	breast cancer membrane protein 11; anterior gradient protein 3. [Source:RefSeq;Acc:NM_176813]		LUNG	12	31879	0	106745	2.18425e-08
ENST00000258654	13	q14.13	Conserved oligomeric Golgi complex component 3 (Vesicle docking protein SEC34 homolog) (p94). [Source:SWISSPROT;Acc:Q96JB2]		LUNG	12	31879	0	106745	2.18425e-08
ENST00000332976	4	p16.3	Wolf-Hirschhorn syndrome candidate 1 protein isoform 1; IL5 promoter REII region-binding protein; trithorax/ash1-related protein 5; multiple myeloma SET domain protein. [Source:RefSeq;Acc:NM_133330]		LYMPH	35	47164	0	74032	4.47646e-15	ND
ENST00000304216	2	p11.2	Ig kappa chain V-III region NG9 precursor (Fragment). [Source:SWISSPROT;Acc:P01621]		LYMPH	34	47164	0	74032	1.15081e-14	ND
ENST00000303153	2	p11.2	Ig kappa chain C region. [Source:SWISSPROT;Acc:P01834]		LYMPH	23	47164	0	74032	3.72727e-10	ND
ENST00000302261	2	p14	sprouty-related protein with EVH-1 domain 2; sprouty protein with EVH-1 domain 2, related sequence. [Source:RefSeq;Acc:NM_181784]		LYMPH	19	47164	0	74032	1.62691e-08	ND
ENST00000317082	19	q13.32	Glucocorticoid receptor DNA binding factor 1 (Glucocorticoid receptor repression factor 1) (GRF-1) (Rho GAP p190A) (p190-A). [Source:SWISSPROT;Acc:Q9NRY4]		LYMPH	19	47164	0	74032	1.62691e-08	ND
ENST00000259219	2	q13	NULL		LYMPH	18	47164	0	74032	4.18159e-08	ND
ENST00000302698	14	q32.33	Ig heavy chain V-II region NEWM. [Source:SWISSPROT;Acc:P01825]		LYMPH	18	47164	0	74032	4.18159e-08	ND
ENST00000306065	19	q13.11	ankyrin repeat domain 27 (VPS9 domain). [Source:RefSeq;Acc:NM_032139]		LYMPH	18	47164	0	74032	4.18159e-08	ND
ENST00000308973	4	p14	Toll-like receptor 10 precursor. [Source:SWISSPROT;Acc:Q9BXR5]		LYMPH	16	47164	0	74032	2.76237e-07	ND
ENST00000255310	13	q12.11	TPTE and PTEN homologous inositol lipid phosphatase isoform alpha. [Source:RefSeq;Acc:NM_130785]		LYMPH	16	47164	0	74032	2.76237e-07	ND
ENST00000215909	22	q13.1	Galectin-1 (Beta-galactoside-binding lectin L-14-I) (Lactose-binding lectin 1) (S-Lac lectin 1) (Galaptin) (14 kDa lectin) (HPL) (HBL). [Source:SWISSPROT;Acc:P09382]		LYMPH	16	47164	0	74032	2.76237e-07	ND
ENST00000326227	11	q22.2	Macrophage metalloelastase precursor (EC 3.4.24.65) (HME) (Matrix metalloproteinase-12) (MMP-12) (Macrophage elastase) (ME). [Source:SWISSPROT;Acc:P39900]		MAMMARY GLAND	29	29636	0	67572	1.08461e-15	Y
ENST00000322032	14	q32.33	Ig alpha-2 chain C region. [Source:SWISSPROT;Acc:P01877]		MAMMARY GLAND	28	29636	0	67572	3.55992e-15
ENST00000328432	3	q29	Protein phosphatase inhibitor 2 (IPP-2). [Source:SWISSPROT;Acc:P41236]		MAMMARY GLAND	26	29636	0	67572	3.83482e-14
ENST00000252252	12	q13.13	Keratin, type II cytoskeletal 6F (Cytokeratin 6F) (CK 6F) (K6f keratin). [Source:SWISSPROT;Acc:P48669]		MAMMARY GLAND	19	29636	0	67572	1.57214e-10	Y
ENST00000260780	10	q23.33	Plasma retinol-binding protein precursor (PRBP) (RBP) (PRO2222). [Source:SWISSPROT;Acc:P02753]		MAMMARY GLAND	18	29636	0	67572	5.1589e-10	Y
ENST00000209718	17	q21.2	Keratin, type I cytoskeletal 23 (Cytokeratin 23) (K23) (CK 23). [Source:SWISSPROT;Acc:Q9C075]		MAMMARY GLAND	18	29636	0	67572	5.1589e-10
ENST00000331242	7	q21.12	cyclin D binding myb-like transcription factor 1; cyclin D-binding Myb-like protein. [Source:RefSeq;Acc:NM_021145]		MAMMARY GLAND	17	29636	0	67572	1.69283e-09
ENST00000245919	19	q13.32	Protein fosB (G0/G1 switch regulatory protein 3). [Source:SWISSPROT;Acc:P53539]		MAMMARY GLAND	17	29636	0	67572	1.69283e-09	Y
ENST00000263277	19	q13.33	EH-domain containing protein 2. [Source:SWISSPROT;Acc:Q9NZN4]		MAMMARY GLAND	15	29636	0	67572	1.82261e-08	Y
ENST00000299824	20	q11.23	Protein phosphatase 1 regulatory inhibitor subunit 16B (TGF-beta- inhibited membrane-associated protein) (hTIMAP) (CAAX box protein TIMAP) (Ankyrin repeat domain protein 4). [Source:SWISSPROT;Acc:Q96T49]		MAMMARY GLAND	15	29636	0	67572	1.82261e-08	Y
ENST00000321777	8	q21.2	NULL		MAMMARY GLAND	14	29636	0	67572	5.98024e-08
ENST00000226225	17	q11.2	Tumor necrosis factor, alpha-induced protein 1, endothelial (B12 protein). [Source:SWISSPROT;Acc:Q13829]		MAMMARY GLAND	13	29636	0	67572	1.96216e-07	Y
ENST00000304219	2	q34	Myosin light chain 1, skeletal muscle isoform (MLC1F) (A1 catalytic) (Alkali). [Source:SWISSPROT;Acc:P05976]		MUSCLE	168	37335	0	28344	5.2152e-42	ND
ENST00000309889	17	q12	Telethonin (Titin cap protein). [Source:SWISSPROT;Acc:O15273]		MUSCLE	148	37335	0	28344	4.35857e-37	ND
ENST00000292905	11	p15.4	Hemoglobin epsilon chain. [Source:SWISSPROT;Acc:P02100]		MUSCLE	140	37335	0	28344	4.05142e-35	ND
ENST00000287490	16	p11.2	Cytochrome c oxidase polypeptide VIa-heart, mitochondrial precursor (EC 1.9.3.1) (COXVIAH). [Source:SWISSPROT;Acc:Q02221]		MUSCLE	140	37335	0	28344	4.05142e-35	ND
ENST00000271850	1	q21.3	Tropomyosin alpha 3 chain (Tropomyosin 3) (Tropomyosin gamma). [Source:SWISSPROT;Acc:P06753]		MUSCLE	110	37335	0	28344	9.67648e-28	ND
ENST00000317561	2	p16.1	Reticulon 4 (Neurite outgrowth inhibitor) (Nogo protein) (Foocen) (Neuroendocrine-specific protein) (NSP) (Neuroendocrine specific protein C homolog) (RTN-x) (Reticulon 5) (My043 protein). [Source:SWISSPROT;Acc:Q9NQC3]		MUSCLE	110	37335	0	28344	9.67648e-28	ND
ENST00000292327	3	p21.31	Myosin light chain 1, slow-twitch muscle B/ventricular isoform (MLC1SB) (Alkali). [Source:SWISSPROT;Acc:P08590]		MUSCLE	102	37335	0	28344	8.96286e-26	ND
ENST00000239926	5	q31.2	titin immunoglobulin domain protein; myotilin. [Source:RefSeq;Acc:NM_006790]		MUSCLE	102	37335	0	28344	8.96286e-26	ND
ENST00000318330	10	q22.2	myozenin 1; calsarcin-2. [Source:RefSeq;Acc:NM_021245]		MUSCLE	101	37335	0	28344	1.57858e-25	ND
ENST00000278317	11	p15.5	Troponin T, fast skeletal muscle isoforms (Beta TnTF). [Source:SWISSPROT;Acc:P45378]		MUSCLE	98	37335	0	28344	8.62364e-25	ND
ENST00000232975	3	p21.1	Troponin C, slow skeletal and cardiac muscles (TN-C). [Source:SWISSPROT;Acc:P02590]		MUSCLE	83	37335	0	28344	4.18925e-21	ND
ENST00000317953	6	q22.31	Cardiac phospholamban (PLB). [Source:SWISSPROT;Acc:P26678]		MUSCLE	76	37335	0	28344	2.19831e-19	ND
ENST00000226207	17	p13.1	Myosin heavy chain, skeletal muscle, adult 1 (Myosin heavy chain IIx/d) (MyHC-IIx/d). [Source:SWISSPROT;Acc:P12882]		MUSCLE	76	37335	0	28344	2.19831e-19	ND
ENST00000265491	6	q22.31	NULL		MUSCLE	71	37335	0	28344	3.71943e-18	ND
ENST00000164139	11	q13.1	Glycogen phosphorylase, muscle form (EC 2.4.1.1) (Myophosphorylase). [Source:SWISSPROT;Acc:P11217]		MUSCLE	70	37335	0	28344	6.54845e-18	ND
ENST00000286104	2	q31.2	titin isoform novex-3; connectin; CMH9, included; cardiomyopathy, dilated 1G (autosomal dominant). [Source:RefSeq;Acc:NM_133379]		MUSCLE	63	37335	0	28344	3.43268e-16	ND
ENST00000307128	4	q26	calcineurin-binding protein calsarcin-1; muscle-specific protein; FATZ related protein 2; chromosome 4 open reading frame 5; calsarcin-1. [Source:RefSeq;Acc:NM_016599]		MUSCLE	58	37335	0	28344	5.80355e-15	ND
ENST00000298697	10	q25.3	nebulin-related anchoring protein isoform C. [Source:RefSeq;Acc:NM_006175]		MUSCLE	55	37335	0	28344	3.16569e-14	ND
ENST00000245182	16	q12.2	Metallothionein-IL (MT-1L) (MT1X). [Source:SWISSPROT;Acc:P80297]		MUSCLE	55	37335	0	28344	3.16569e-14	ND
ENST00000314133	11	q13.1	Cytochrome c oxidase polypeptide VIII-liver/heart, mitochondrial precursor (EC 1.9.3.1) (Cytochrome c oxidase subunit 8-2). [Source:SWISSPROT;Acc:P10176]		MUSCLE	50	37335	0	28344	5.34968e-13	ND
ENST00000280356	11	q23.1	Succinate dehydrogenase [ubiquinone] cytochrome B small subunit, mitochondrial precursor (CybS) (Succinate-ubiquinone reductase membrane anchor subunit) (QPS2) (CII-4) (Succinate dehydrogenase complex subunit D) (Succinate-ubiquinone oxidoreductase cytochrome B small subunit). [Source:SWISSPROT;Acc:O14521]		MUSCLE	48	37335	0	28344	1.65743e-12	ND
ENST00000298687	14	q11.2	NDRG2 protein (Syld709613 protein). [Source:SWISSPROT;Acc:Q9UN36]		MUSCLE	47	37335	0	28344	2.91731e-12	ND
ENST00000279550	12	p13.2	DNA-binding protein A (Cold shock domain protein A) (Single-strand DNA binding protein NF-GMB). [Source:SWISSPROT;Acc:P16989]		MUSCLE	46	37335	0	28344	5.1348e-12	ND
ENST00000004982	19	q13.12	Heat-shock 20 kDa like-protein p20. [Source:SWISSPROT;Acc:O14558]		MUSCLE	46	37335	0	28344	5.1348e-12	ND
ENST00000307518	10	q24.1	Ankyrin repeat domain protein 2 (Skeletal muscle ankyrin repeat protein) (hArpp). [Source:SWISSPROT;Acc:Q9GZV1]		MUSCLE	45	37335	0	28344	9.03775e-12	ND
ENST00000298510	10	q26.11	Thioredoxin-dependent peroxide reductase, mitochondrial precursor (EC 1.11.1.-) (Peroxiredoxin 3) (Antioxidant protein 1) (AOP-1) (MER5 protein homolog) (HBC189) (PRX III). [Source:SWISSPROT;Acc:P30048]		MUSCLE	41	37335	0	28344	8.67273e-11	ND
ENST00000313432	12	q24.11	Sarcoplasmic/endoplasmic reticulum calcium ATPase 2 (EC 3.6.3.8) (Calcium pump 2) (SERCA2) (SR Ca(2+)-ATPase 2) (Calcium-transporting ATPase sarcoplasmic reticulum type, slow twitch skeletal muscle isoform) (Endoplasmic reticulum class 1/2 Ca(2+) ATPase). [Source:SWISSPROT;Acc:P16615]		MUSCLE	38	37335	0	28344	4.72797e-10	ND
ENST00000295314	1	q21.3	Skeletal muscle tropomodulin (Sk-Tmod) (Tropomodulin 4). [Source:SWISSPROT;Acc:Q9NZQ9]		MUSCLE	37	37335	0	28344	8.32092e-10	ND
ENST00000304786	1	q42.12	Signal recognition particle 9 kDa protein (SRP9). [Source:SWISSPROT;Acc:P49458]		MUSCLE	33	37335	0	28344	7.98189e-09	ND
ENST00000261024	2	q32.2	solute carrier family 40 (iron-regulated transporter), member 1; iron regulated gene 1; ferroportin 1; solute carrier family 11 (proton-coupled divalent metal ion transporters), member 3. [Source:RefSeq;Acc:NM_014585]		MUSCLE	33	37335	0	28344	7.98189e-09	ND
ENST00000259037	3	q26.33	NADH-ubiquinone oxidoreductase SGDH subunit, mitochondrial precursor (EC 1.6.5.3) (EC 1.6.99.3) (Complex I-SGDH) (CI-SGDH). [Source:SWISSPROT;Acc:O43674]		MUSCLE	32	37335	0	28344	1.40468e-08	ND
ENST00000332194	1	p36.33	OK/SW-CL.16. [Source:SPTREMBL;Acc:Q8NI70]		MUSCLE	31	37335	0	28344	2.47197e-08	ND
ENST00000258511	12	q23.2	Myosin-binding protein C, slow-type (Slow MyBP-C) (C-protein, skeletal muscle slow-isoform). [Source:SWISSPROT;Acc:Q00872]		MUSCLE	31	37335	0	28344	2.47197e-08	ND
ENST00000318357	2	q11.2	diabetes related ankyrin repeat protein; muscle ankyrin repeat protein 3. [Source:RefSeq;Acc:NM_144994]		MUSCLE	30	37335	0	28344	4.35015e-08	ND
ENST00000295897	4	q13.3	Serum albumin precursor. [Source:SWISSPROT;Acc:P02768]		MUSCLE	30	37335	0	28344	4.35015e-08	ND
ENST00000300688	11	q23.3	ATP synthase g chain, mitochondrial (EC 3.6.3.14) (ATPase subunit G). [Source:SWISSPROT;Acc:O75964]		MUSCLE	29	37335	0	28344	7.65526e-08	ND
ENST00000331096	12	q24.11	NULL		MUSCLE	29	37335	0	28344	7.65526e-08	ND
ENST00000296271	3	q22.1	Rhodopsin (Opsin 2). [Source:SWISSPROT;Acc:P08100]		MUSCLE	28	37335	0	28344	1.34714e-07	ND
ENST00000260863	10	q11.23	Beta-microseminoprotein precursor (Prostate secreted seminal plasma protein) (Prostate secretory protein PSP94) (PSP-94) (Seminal plasma beta-inhibin) (Immunoglobulin binding factor) (IGBF) (PN44). [Source:SWISSPROT;Acc:P08118]		MUSCLE	28	37335	0	28344	1.34714e-07	ND
ENST00000251595	16	p13.3	Hemoglobin alpha chain. [Source:SWISSPROT;Acc:P01922]		MUSCLE	28	37335	0	28344	1.34714e-07	ND
ENST00000259003	17	q23.3	Lactogen precursor (Choriomammotropin) (Chorionic somatomammotropin). [Source:SWISSPROT;Acc:P01243]		PLACENTA	1380	77000	0	40669	9.33623e-257
ENST00000316177	17	q23.3	Lactogen precursor (Choriomammotropin) (Chorionic somatomammotropin). [Source:SWISSPROT;Acc:P01243]		PLACENTA	1251	77000	0	40669	1.15798e-232
ENST00000251595	16	p13.3	Hemoglobin alpha chain. [Source:SWISSPROT;Acc:P01922]		PLACENTA	604	77000	0	40669	2.535e-112
ENST00000222543	7	q21.3	Tissue factor pathway inhibitor 2 precursor (TFPI-2) (Placental protein 5) (PP5). [Source:SWISSPROT;Acc:P48307]		PLACENTA	542	77000	0	40669	7.80229e-101	Y
ENST00000238344	9	q33.1	Pappalysin-1 precursor (EC 3.4.24.79) (Pregnancy-associated plasma protein-A) (PAPP-A) (Insulin-like growth factor-dependent IGF binding protein-4 protease) (IGF-dependent IGFBP-4 protease) (IGFBP-4ase). [Source:SWISSPROT;Acc:Q13219]		PLACENTA	507	77000	0	40669	2.36686e-94	Y
ENST00000260433	15	q21.2	Cytochrome P450 19A1 (Aromatase) (EC 1.14.14.1) (CYPXIX) (Estrogen synthetase) (P-450AROM). [Source:SWISSPROT;Acc:P11511]		PLACENTA	398	77000	0	40669	3.51044e-74	Y
ENST00000244295	19	q13.31	Pregnancy-specific beta-1-glycoprotein 4 precursor (PSBG-4) (PSBG-9). [Source:SWISSPROT;Acc:Q00888]		PLACENTA	374	77000	0	40669	9.62907e-70
ENST00000312439	19	q13.2	Pregnancy-specific beta-1-glycoprotein 1 precursor (PSBG-1) (Pregnancy-specific beta-1 glycoprotein C/D) (PS-beta-C/D) (Fetal liver non-specific cross-reactive antigen-1/2) (FL-NCA-1/2) (PSG95). [Source:SWISSPROT;Acc:P11464]		PLACENTA	287	77000	0	40669	1.1552e-53
ENST00000316193	17	q23.3	Lactogen precursor (Choriomammotropin) (Chorionic somatomammotropin). [Source:SWISSPROT;Acc:P01243]		PLACENTA	240	77000	0	40669	5.53191e-45
ENST00000187910	19	q13.2	Pregnancy-specific beta-1-glycoprotein 6 precursor (PSBG-6). [Source:SWISSPROT;Acc:Q00889]		PLACENTA	226	77000	0	40669	2.12635e-42
ENST00000306118	1	q32.1	Malignant melanoma metastasis-suppressor KiSS-1 (Metastin). [Source:SWISSPROT;Acc:Q15726]		PLACENTA	215	77000	0	40669	2.28165e-40	Y
ENST00000278082	10	q26.2	ADAM 12 precursor (EC 3.4.24.-) (A disintegrin and metalloproteinase domain 12) (Meltrin alpha). [Source:SWISSPROT;Acc:O43184]		PLACENTA	215	77000	0	40669	2.28165e-40	Y
ENST00000327495	19	q13.2	Pregnancy-specific beta-1-glycoprotein 3 precursor (PSBG-3) (Carcinoembryonic antigen SG5). [Source:SWISSPROT;Acc:Q16557]		PLACENTA	211	77000	0	40669	1.24909e-39	Y
ENST00000257497	9	q21.13	Annexin A1 (Annexin I) (Lipocortin I) (Calpactin II) (Chromobindin 9) (P35) (Phospholipase A2 inhibitory protein). [Source:SWISSPROT;Acc:P04083]		PLACENTA	202	77000	0	40669	5.72477e-38	Y
ENST00000266718	12	q21.33	Lumican precursor (Keratan sulfate proteoglycan lumican) (KSPG lumican). [Source:SWISSPROT;Acc:P51884]		PLACENTA	189	77000	0	40669	1.43528e-35	Y
ENST00000251275	19	q13.31	Pregnancy-specific beta-1-glycoprotein 2 precursor (PSBG-2) (Pregnancy-specific beta-1 glycoprotein E) (PS-beta-E). [Source:SWISSPROT;Acc:P11465]		PLACENTA	172	77000	0	40669	1.9671e-32	Y
ENST00000292905	11	p15.4	Hemoglobin epsilon chain. [Source:SWISSPROT;Acc:P02100]		PLACENTA	158	77000	0	40669	7.52876e-30	Y
ENST00000227179	11	p13	CD59 glycoprotein precursor (Membrane attack complex inhibition factor) (MACIF) (MAC-inhibitory protein) (MAC-IP) (MEM43 antigen) (Protectin) (Membrane inhibitor of reactive lysis) (MIRL) (20 kDa homologous restriction factor) (HRF-20) (HRF20) (1F5 antigen). [Source:SWISSPROT;Acc:P13987]		PLACENTA	139	77000	0	40669	2.40696e-26	Y
ENST00000266085	22	q12.3	Metalloproteinase inhibitor 3 precursor (TIMP-3) (Tissue inhibitor of metalloproteinases-3) (MIG-5 protein). [Source:SWISSPROT;Acc:P35625]		PLACENTA	134	77000	0	40669	2.01212e-25
ENST00000215743	22	q11.23	Stromelysin-3 precursor (EC 3.4.24.-) (Matrix metalloproteinase-11) (MMP-11) (ST3) (SL-3). [Source:SWISSPROT;Acc:P24347]		PLACENTA	129	77000	0	40669	1.68186e-24
ENST00000292899	11	p15.4	Hemoglobin epsilon chain. [Source:SWISSPROT;Acc:P02100]		PLACENTA	127	77000	0	40669	3.93214e-24
ENST00000270077	19	q13.31	Pregnancy-specific beta-1-glycoprotein 9 precursor (PSBG-9) (Pregnancy-specific glycoprotein 9) (Pregnancy-specific beta-1 glycoprotein B) (PS-beta-B) (PS34) (Pregnancy-specific glycoprotein 7) (PSG7). [Source:SWISSPROT;Acc:Q00887]		PLACENTA	127	77000	0	40669	3.93214e-24	Y
ENST00000329882	17	q23.3	Lactogen precursor (Choriomammotropin) (Chorionic somatomammotropin). [Source:SWISSPROT;Acc:P01243]		PLACENTA	123	77000	0	40669	2.14925e-23	Y
ENST00000316208	7	q36.1	Amiloride-sensitive amine oxidase [copper-containing] precursor (EC 1.4.3.6) (Diamine oxidase) (DAO) (Amiloride-binding protein) (ABP) (Histaminase). [Source:SWISSPROT;Acc:P19801]		PLACENTA	115	77000	0	40669	6.41959e-22	Y
ENST00000333833	11	p15.5	NULL		PLACENTA	114	77000	0	40669	9.81525e-22
ENST00000295450	2	q37.1	Alkaline phosphatase, placental type precursor (EC 3.1.3.1) (PLAP-1) (Regan isozyme). [Source:SWISSPROT;Acc:P05187]		PLACENTA	110	77000	0	40669	5.36361e-21	Y
ENST00000306322	19	q13.31	Pregnancy-specific beta-1-glycoprotein 11 precursor (PSBG-11) (PSBG-13). [Source:SWISSPROT;Acc:Q9UQ72]		PLACENTA	109	77000	0	40669	8.20052e-21	Y
ENST00000320182	19	q13.2	Pregnancy-specific beta-1-glycoprotein 1 precursor (PSBG-1) (Pregnancy-specific beta-1 glycoprotein C/D) (PS-beta-C/D) (Fetal liver non-specific cross-reactive antigen-1/2) (FL-NCA-1/2) (PSG95). [Source:SWISSPROT;Acc:P11464]		PLACENTA	108	77000	0	40669	1.25379e-20
ENST00000221847	19	p13.3	Epstein-Barr virus induced gene 3 precursor. [Source:RefSeq;Acc:NM_005755]		PLACENTA	97	77000	0	40669	1.33751e-18	Y
ENST00000244296	19	q13.2	Pregnancy-specific beta-1-glycoprotein 1 precursor (PSBG-1) (Pregnancy-specific beta-1 glycoprotein C/D) (PS-beta-C/D) (Fetal liver non-specific cross-reactive antigen-1/2) (FL-NCA-1/2) (PSG95). [Source:SWISSPROT;Acc:P11464]		PLACENTA	94	77000	0	40669	4.77934e-18
ENST00000331595	X	q28	Biglycan precursor (Bone/cartilage proteoglycan I) (PG-S1). [Source:SWISSPROT;Acc:P21810]		PLACENTA	93	77000	0	40669	7.30669e-18	Y
ENST00000311862	11	q12.1	Eosinophil granule major basic protein precursor (MBP) (EMBP) (Pregnancy associated major basic protein) (Proteoglycan 2, bone marrow) (BMPG). [Source:SWISSPROT;Acc:P13727]		PLACENTA	92	77000	0	40669	1.11705e-17
ENST00000221292	19	q13.31	Pregnancy-specific beta-1-glycoprotein 5 precursor (PSBG-5) (Fetal liver non-specific cross-reactive antigen-3) (FL-NCA-3). [Source:SWISSPROT;Acc:Q15238]		PLACENTA	91	77000	0	40669	1.70774e-17	Y
ENST00000276212	X	q26.2	Glypican-3 precursor (Intestinal protein OCI-5) (GTR2-2) (MXR7). [Source:SWISSPROT;Acc:P51654]		PLACENTA	91	77000	0	40669	1.70774e-17	Y
ENST00000254351	2	p24.1	Syndecan-1 precursor (SYND1) (CD138 antigen). [Source:SWISSPROT;Acc:P18827]		PLACENTA	89	77000	0	40669	3.99128e-17	Y
ENST00000296522	4	q34.1	15-hydroxyprostaglandin dehydrogenase [NAD(+)] (EC 1.1.1.141) (PGDH). [Source:SWISSPROT;Acc:P15428]		PLACENTA	88	77000	0	40669	6.10176e-17	Y
ENST00000250707	11	p15.4	Cyclin-dependent kinase inhibitor 1C (Cyclin-dependent kinase inhibitor p57) (p57KIP2). [Source:SWISSPROT;Acc:P49918]		PLACENTA	87	77000	0	40669	9.32817e-17	Y
ENST00000285456	6	q21	Myristoylated alanine-rich C-kinase substrate (MARCKS) (Protein kinase C substrate, 80 kDa protein, light chain) (PKCSL) (80K-L protein). [Source:SWISSPROT;Acc:P29966]		PLACENTA	85	77000	0	40669	2.18008e-16	Y
ENST00000275616	7	q21.3	NULL		PLACENTA	80	77000	0	40669	1.82024e-15
ENST00000233156	2	q32.1	Tissue factor pathway inhibitor precursor (TFPI) (Lipoprotein- associated coagulation inhibitor) (LACI) (Extrinsic pathway inhibitor) (EPI). [Source:SWISSPROT;Acc:P10646]		PLACENTA	76	77000	0	40669	9.94076e-15	Y
ENST00000252349	X	p22.11	Diamine acetyltransferase (EC 2.3.1.57) (Spermidine/spermine N(1)- acetyltransferase) (SSAT) (Putrescine acetyltransferase). [Source:SWISSPROT;Acc:P21673]		PLACENTA	76	77000	0	40669	9.94076e-15	Y
ENST00000299502	18	q21.33	Plasminogen activator inhibitor-2 precursor (PAI-2) (Placental plasminogen activator inhibitor) (Monocyte Arg-serpin) (Urokinase inhibitor). [Source:SWISSPROT;Acc:P05120]		PLACENTA	75	77000	0	40669	1.51963e-14	Y
ENST00000275525	7	p13	Insulin-like growth factor binding protein 1 precursor (IGFBP-1) (IBP-1) (IGF-binding protein 1) (Placental protein 12) (PP12). [Source:SWISSPROT;Acc:P08833]		PLACENTA	71	77000	0	40669	8.29829e-14	Y
ENST00000304636	2	q32.2	Collagen alpha 1(III) chain precursor. [Source:SWISSPROT;Acc:P02461]		PLACENTA	69	77000	0	40669	1.93911e-13
ENST00000297826	9	q31.3	Serologically defined breast cancer antigen NY-BR-38. [Source:SPTREMBL;Acc:Q9H284]		PLACENTA	69	77000	0	40669	1.93911e-13	Y
ENST00000235941	1	q21.1	thioredoxin interacting protein; upregulated by 1,25-dihydroxyvitamin D-3. [Source:RefSeq;Acc:NM_006472]		PLACENTA	65	77000	0	40669	1.05878e-12
ENST00000329678	11	p15.5	NULL		PLACENTA	64	77000	0	40669	1.61846e-12
ENST00000223095	7	q22.1	Plasminogen activator inhibitor-1 precursor (PAI-1) (Endothelial plasminogen activator inhibitor) (PAI). [Source:SWISSPROT;Acc:P05121]		PLACENTA	62	77000	0	40669	3.78172e-12	Y
ENST00000299020	10	q26.13	Serine protease HTRA1 precursor (EC 3.4.21.-) (L56). [Source:SWISSPROT;Acc:Q92743]		PLACENTA	62	77000	0	40669	3.78172e-12	Y
ENST00000278927	11	q24.2	endothelial cell adhesion molecule; HUEL (C4orf1)-interacting protein; 2310008D05Rik. [Source:RefSeq;Acc:NM_138961]		PLACENTA	62	77000	0	40669	3.78172e-12	Y
ENST00000302728	9	q31.3	NULL		PLACENTA	61	77000	0	40669	5.78069e-12	Y
ENST00000228330	12	q21.33	Decorin precursor (Bone proteoglycan II) (PG-S2) (PG40). [Source:SWISSPROT;Acc:P07585]		PLACENTA	61	77000	0	40669	5.78069e-12
ENST00000225964	17	q21.33	Collagen alpha 1(I) chain precursor. [Source:SWISSPROT;Acc:P02452]		PLACENTA	61	77000	0	40669	5.78069e-12	Y
ENST00000307808	4	q21.3	AF-4 protein (Proto-oncogene AF4) (FEL protein). [Source:SWISSPROT;Acc:P51825]		PLACENTA	58	77000	0	40669	2.06461e-11	Y
ENST00000257566	12	q24.21	T-box transcription factor TBX3 (T-box protein 3). [Source:SWISSPROT;Acc:O15119]		PLACENTA	55	77000	0	40669	7.37362e-11	Y
ENST00000304930	7	q33	Bisphosphoglycerate mutase (EC 5.4.2.4) (2,3-bisphosphoglycerate mutase, erythrocyte) (2,3-bisphosphoglycerate synthase) (BPGM) (EC 5.4.2.1) (EC 3.1.3.13) (BPG-dependent PGAM). [Source:SWISSPROT;Acc:P07738]		PLACENTA	53	77000	0	40669	1.72279e-10
ENST00000239223	5	q35.1	Dual specificity protein phosphatase 1 (EC 3.1.3.48) (EC 3.1.3.16) (MAP kinase phosphatase-1) (MKP-1) (Protein-tyrosine phosphatase CL100) (Dual specificity protein phosphatase hVH1). [Source:SWISSPROT;Acc:P28562]		PLACENTA	50	77000	0	40669	6.1524e-10	Y
ENST00000330080	14	q32.2	NULL		PLACENTA	50	77000	0	40669	6.1524e-10
ENST00000322875	1	q32.2	Membrane cofactor protein precursor (CD46 antigen) (Trophoblast leucocyte common antigen) (TLX). [Source:SWISSPROT;Acc:P15529]		PLACENTA	49	77000	0	40669	9.40397e-10
ENST00000237622	4	q22.1	Osteopontin precursor (Bone sialoprotein 1) (Urinary stone protein) (Secreted phosphoprotein 1) (SPP-1) (Nephropontin) (Uropontin). [Source:SWISSPROT;Acc:P10451]		PLACENTA	49	77000	0	40669	9.40397e-10	Y
ENST00000268182	15	q26.1	Ras GTPase-activating-like protein IQGAP1 (P195). [Source:SWISSPROT;Acc:P46940]		PLACENTA	48	77000	0	40669	1.4374e-09	Y
ENST00000326760	1	p34.2	NULL		PLACENTA	47	77000	0	40669	2.19705e-09	Y
ENST00000288332	5	q33.1	NULL		PLACENTA	46	77000	0	40669	3.35815e-09	Y
ENST00000278968	11	q23.3	Transgelin (Smooth muscle protein 22-alpha) (SM22-alpha) (WS3-10) (22 kDa actin-binding protein). [Source:SWISSPROT;Acc:Q01995]		PLACENTA	45	77000	0	40669	5.13286e-09	Y
ENST00000209718	17	q21.2	Keratin, type I cytoskeletal 23 (Cytokeratin 23) (K23) (CK 23). [Source:SWISSPROT;Acc:Q9C075]		PLACENTA	45	77000	0	40669	5.13286e-09
ENST00000309894	17	q23.3	chorionic somatomammotropin hormone-like 1 isoform 3; chorionic somatomammotropin CS-5. [Source:RefSeq;Acc:NM_001318]		PLACENTA	45	77000	0	40669	5.13286e-09	Y
ENST00000269593	17	q21.2	Insulin-like growth factor binding protein 4 precursor (IGFBP-4) (IBP-4) (IGF-binding protein 4). [Source:SWISSPROT;Acc:P22692]		PLACENTA	44	77000	0	40669	7.84542e-09	Y
ENST00000259866	6	p21.33	HLA class I histocompatibility antigen, B-8 alpha chain precursor (MHC class I antigen B*8). [Source:SWISSPROT;Acc:P30460]		PLACENTA	40	77000	0	40669	4.28179e-08
ENST00000275521	7	p13	Insulin-like growth factor binding protein 3 precursor (IGFBP-3) (IBP-3) (IGF-binding protein 3). [Source:SWISSPROT;Acc:P17936]		PLACENTA	40	77000	0	40669	4.28179e-08	Y
ENST00000227251	11	q23.1	Alpha crystallin B chain (Alpha(B)-crystallin) (Rosenthal fiber component). [Source:SWISSPROT;Acc:P02511]		PLACENTA	39	77000	0	40669	6.54445e-08	Y
ENST00000218068	X	p11.23	G antigen family C 1 protein (Prostate-associated gene protein 4) (PAGE-4) (PAGE-1) (JM27) (GAGE-9). [Source:SWISSPROT;Acc:O60829]		PLACENTA	38	77000	0	40669	1.00027e-07	Y
ENST00000297268	7	q21.3	Collagen alpha 2(I) chain precursor. [Source:SWISSPROT;Acc:P08123]		PLACENTA	37	77000	0	40669	1.52884e-07	Y
ENST00000328854	11	q13.1	NULL		PLACENTA	37	77000	0	40669	1.52884e-07
ENST00000261024	2	q32.2	solute carrier family 40 (iron-regulated transporter), member 1; iron regulated gene 1; ferroportin 1; solute carrier family 11 (proton-coupled divalent metal ion transporters), member 3. [Source:RefSeq;Acc:NM_014585]		PLACENTA	36	77000	0	40669	2.3367e-07
ENST00000013808	3	p21.31	Semaphorin 3B precursor (Semaphorin V) (Sema V) (Sema A(V)). [Source:SWISSPROT;Acc:Q13214]		PLACENTA	36	77000	0	40669	2.3367e-07
ENST00000276571	8	q13.1	Corticoliberin precursor (Corticotropin-releasing factor) (CRF) (Corticotropin releasing hormone). [Source:SWISSPROT;Acc:P06850]		PLACENTA	36	77000	0	40669	2.3367e-07
ENST00000295550	2	q37.3	Collagen alpha 3(VI) chain precursor. [Source:SWISSPROT;Acc:P12111]		PLACENTA	35	77000	0	40669	3.57144e-07
ENST00000295633	3	q13.33	Follistatin-related protein 1 precursor (Follistatin-like 1). [Source:SWISSPROT;Acc:Q12841]		PLACENTA	35	77000	0	40669	3.57144e-07	Y
ENST00000282260	5	q14.1	Homer protein homolog 1. [Source:SWISSPROT;Acc:Q86YM7]		PLACENTA	35	77000	0	40669	3.57144e-07
ENST00000306385	8	p21.3	Bone morphogenetic protein 1 precursor (EC 3.4.24.19) (BMP-1) (Procollagen C-proteinase) (PCP) (Mammalian tolloid protein) (mTld). [Source:SWISSPROT;Acc:P13497]		PLACENTA	35	77000	0	40669	3.57144e-07
ENST00000331224	14	q32.2	Delta-like protein precursor (DLK) (pG2) [Contains: Fetal antigen 1 (FA1)]. [Source:SWISSPROT;Acc:P80370]		PLACENTA	35	77000	0	40669	3.57144e-07	Y
ENST00000304624	1	p13.3	Monocarboxylate transporter 5 (MCT 5) (MCT 4). [Source:SWISSPROT;Acc:O15374]		PLACENTA	34	77000	0	40669	5.45859e-07	Y
ENST00000244069	20	q13.12	Semenogelin I protein precursor (SGI) [Contains: Seminal basic protein; Alpha-inhibin-92; Alpha-inhibin-31]. [Source:SWISSPROT;Acc:P04279]		PROSTATE	145	23184	0	54804	2.9545e-77
ENST00000310212	3	p25.3	Tubulin tyrosine ligase-like protein HOTTL (HQP0207). [Source:SWISSPROT;Acc:Q9Y4R7]		PROSTATE	70	23184	0	54804	1.2286e-37
ENST00000264621	3	q25.1	NULL		PROSTATE	54	23184	0	54804	3.40264e-29	Y
ENST00000243981	20	q13.12	Semenogelin II precursor (SGII). [Source:SWISSPROT;Acc:Q02383]		PROSTATE	46	23184	0	54804	5.64613e-25
ENST00000238339	9	q33.2	Ras-related protein Rab-14. [Source:SWISSPROT;Acc:P35287]		PROSTATE	23	23184	0	54804	7.57463e-13
ENST00000296440	3	p21.31	plexin B1; plexin 5; semaphorin receptor. [Source:RefSeq;Acc:NM_002673]		PROSTATE	22	23184	0	54804	2.54971e-12
ENST00000317296	7	q22.1	Cohesin subunit SA-3 (Stromal antigen 3) (SCC3 homolog 3). [Source:SWISSPROT;Acc:Q9UJ98]		PROSTATE	18	23184	0	54804	3.27247e-10
ENST00000216862	20	q13.2	Cytochrome P450 24A1, mitochondrial precursor (EC 1.14.-.-) (P450- CC24) (Vitamin D(3) 24-hydroxylase) (1,25-dihydroxyvitamin D(3) 24- hydroxylase) (24-OHase). [Source:SWISSPROT;Acc:Q07973]		PROSTATE	16	23184	0	54804	3.70671e-09	Y
ENST00000171887	2	q35	tensin. [Source:RefSeq;Acc:NM_022648]		PROSTATE	13	23184	0	54804	1.41274e-07	Y
ENST00000289906	1	q23.3	Apolipoprotein A-II precursor (Apo-AII) (ApoA-II). [Source:SWISSPROT;Acc:P02652]		SKIN	57	57895	0	123228	5.72659e-29	ND
ENST00000251595	16	p13.3	Hemoglobin alpha chain. [Source:SWISSPROT;Acc:P01922]		SKIN	40	57895	0	123228	1.52306e-20	ND
ENST00000204307	7	q34	NADH-ubiquinone oxidoreductase AGGG subunit, mitochondrial precursor (EC 1.6.5.3) (EC 1.6.99.3) (Complex I-AGGG) (CI-AGGG). [Source:SWISSPROT;Acc:O95178]		SKIN	35	57895	0	123228	4.57429e-18	ND
ENST00000257262	11	q12.2	Protein C11orf10 (HSPC005). [Source:SWISSPROT;Acc:Q9Y2Q7]		SKIN	35	57895	0	123228	4.57429e-18	ND
ENST00000321301	9	p13.2	NULL		SKIN	32	57895	0	123228	1.40225e-16	ND
ENST00000281030	11	q14.1	Thyroid hormone-inducible hepatic protein (Spot 14 protein) (SPOT14) (S14 protein). [Source:SWISSPROT;Acc:Q92748]		SKIN	27	57895	0	123228	4.20949e-14	ND
ENST00000260630	2	p22.2	Cytochrome P450 1B1 (EC 1.14.14.1) (CYPIB1). [Source:SWISSPROT;Acc:Q16678]		SKIN	22	57895	0	123228	1.26329e-11	ND
ENST00000292899	11	p15.4	Hemoglobin epsilon chain. [Source:SWISSPROT;Acc:P02100]		SKIN	22	57895	0	123228	1.26329e-11	ND
ENST00000320786	17	p13.1	Arachidonate 15-lipoxygenase, type II (EC 1.13.11.33) (15-LOX-2) (15-lipoxygenase 2). [Source:SWISSPROT;Acc:O15296]		SKIN	21	57895	0	123228	3.95316e-11	ND
ENST00000238970	10	q24.32	Elongation of very long chain fatty acids protein 3 (Cold inducible glycoprotein of 30 kDa). [Source:SWISSPROT;Acc:Q9HB03]		SKIN	20	57895	0	123228	1.23703e-10	ND
ENST00000304594	12	p13.31	NULL		SKIN	19	57895	0	123228	3.87087e-10	ND
ENST00000329559	14	q32.12	NADH-ubiquinone oxidoreductase MNLL subunit (EC 1.6.5.3) (EC 1.6.99.3) (Complex I-MNLL) (CI-MNLL). [Source:SWISSPROT;Acc:O75438]		SKIN	18	57895	0	123228	1.21125e-09	ND
ENST00000295491	4	q21.23	28S ribosomal protein S18c, mitochondrial precursor (MRP-S18-c) (Mrps18c) (MRP-S18-1) (CGI-134). [Source:SWISSPROT;Acc:Q9Y3D5]		SKIN	17	57895	0	123228	3.79012e-09	ND
ENST00000327772	12	q22	NADH-ubiquinone oxidoreductase subunit B17.2 (EC 1.6.5.3) (EC 1.6.99.3) (Complex I-B17.2) (CI-B17.2) (CIB17.2) (13 kDa differentiation-associated protein). [Source:SWISSPROT;Acc:Q9UI09]		SKIN	15	57895	0	123228	3.71087e-08	ND
ENST00000324453	7	p15.1	NULL		SKIN	14	57895	0	123228	1.16113e-07	ND
ENST00000321777	8	q21.2	NULL		SKIN	14	57895	0	123228	1.16113e-07	ND
ENST00000300177	15	q13.3	cysteine knot superfamily 1, BMP antagonist 1; gremlin. [Source:RefSeq;Acc:NM_013372]		SKIN	13	57895	0	123228	3.63311e-07	ND
ENST00000219368	16	q22.3	fatty acid 2-hydroxylase; fatty acid hydroxylase domain containing 1. [Source:RefSeq;Acc:NM_024306]		SKIN	13	57895	0	123228	3.63311e-07	ND
ENST00000264498	4	q27	Heparin-binding growth factor 2 precursor (HBGF-2) (Basic fibroblast growth factor) (BFGF) (Prostatropin). [Source:SWISSPROT;Acc:P09038]		STOMACH	32	16063	0	96767	7.89508e-28	ND
ENST00000304093	2	p12	Pancreatitis-associated protein 1 precursor. [Source:SWISSPROT;Acc:Q06141]		STOMACH	31	16063	0	96767	5.55487e-27	ND
ENST00000284771	4	q35.1	PDZ and LIM domain 3; alpha-actinin-2-associated LIM protein; enigma homolog. [Source:RefSeq;Acc:NM_014476]		STOMACH	23	16063	0	96767	3.32949e-20	ND
ENST00000329402	17	q21.2	Gastrin precursor [Contains: Gastrin 71 (Component I); Gastrin 52; Big gastrin (Gastrin 34) (Component II); Gastrin (Gastrin 17) (Component III)]. [Source:SWISSPROT;Acc:P01350]		STOMACH	21	16063	0	96767	1.64654e-18	ND
ENST00000249071	22	q13.1	Ras-related C3 botulinum toxin substrate 2 (p21-Rac2) (Small G protein) (GX). [Source:SWISSPROT;Acc:P15153]		STOMACH	15	16063	0	96767	1.98882e-13	ND
ENST00000231751	3	p21.31	Lactotransferrin precursor (Lactoferrin) [Contains: Lactoferroxin A; Lactoferroxin B; Lactoferroxin C]. [Source:SWISSPROT;Acc:P02788]		STOMACH	13	16063	0	96767	9.82693e-12	ND
ENST00000303153	2	p11.2	Ig kappa chain C region. [Source:SWISSPROT;Acc:P01834]		STOMACH	11	16063	0	96767	4.85453e-10	ND
ENST00000330590	8	p23.1	Defensin 5 precursor (Defensin, alpha 5). [Source:SWISSPROT;Acc:Q01523]		STOMACH	11	16063	0	96767	4.85453e-10	ND
ENST00000260863	10	q11.23	Beta-microseminoprotein precursor (Prostate secreted seminal plasma protein) (Prostate secretory protein PSP94) (PSP-94) (Seminal plasma beta-inhibin) (Immunoglobulin binding factor) (IGBF) (PN44). [Source:SWISSPROT;Acc:P08118]		STOMACH	11	16063	0	96767	4.85453e-10	ND
ENST00000312319	11	p13	E74-like factor 5 ESE-2b; epithelium-specific Ets transcription factor 2. [Source:RefSeq;Acc:NM_001422]		STOMACH	11	16063	0	96767	4.85453e-10	ND
ENST00000320033	17	q21.31	ADP-ribosylation factor-like protein 4L. [Source:SWISSPROT;Acc:P49703]		STOMACH	11	16063	0	96767	4.85453e-10	ND
ENST00000300976	19	p13.11	NULL		STOMACH	10	16063	0	96767	3.41175e-09	ND
ENST00000312923	3	p25.3	interleukin 17 receptor E isoform 3. [Source:RefSeq;Acc:NM_144640]		STOMACH	9	16063	0	96767	2.39764e-08	ND
ENST00000209779	X	q13.3	NULL		STOMACH	9	16063	0	96767	2.39764e-08	ND
ENST00000328565	1	p36.33	Tumor necrosis factor receptor superfamily member 4 precursor (OX40L receptor) (ACT35 antigen) (TAX-transcriptionally activated glycoprotein 1 receptor) (CD134 antigen). [Source:SWISSPROT;Acc:P43489]		STOMACH	8	16063	0	96767	1.68487e-07	ND
ENST00000333549	1	q43	NULL		STOMACH	8	16063	0	96767	1.68487e-07	ND
ENST00000257264	11	q12.1	Transcobalamin I precursor (TCI) (TC I). [Source:SWISSPROT;Acc:P20061]		STOMACH	8	16063	0	96767	1.68487e-07	ND
ENST00000327553	21	q22.3	Protein C21orf85 precursor. [Source:SWISSPROT;Acc:P59088]		STOMACH	8	16063	0	96767	1.68487e-07	ND
ENST00000312511	16	p13.13	Sperm protamine P1 (Cysteine-rich protamine). [Source:SWISSPROT;Acc:P04553]		TESTIS	84	20562	0	39147	1.15288e-39	ND
ENST00000241808	16	p13.13	Sperm histone P2 precursor (Protamine P2) (HP2) (Protamine P3) (HP3) (Protamine P4) (HP4) (Basic nuclear protein HPS1) (Basic nuclear protein HPS2) (HPI1) (HPI2). [Source:SWISSPROT;Acc:P04554]		TESTIS	75	20562	0	39147	1.73152e-35	ND
ENST00000250784	Y	p11.31	NULL		TESTIS	61	20562	0	39147	5.40984e-29	ND
ENST00000264821	19	p13.2	Dynamin 2 (EC 3.6.5.5). [Source:SWISSPROT;Acc:P50570]		TESTIS	55	20562	0	39147	3.27957e-26	ND
ENST00000280191	4	q34.2	Testis spermatocyte apoptosis-related gene 2 protein (Testis and spermatogenesis cell related protein 2). [Source:SWISSPROT;Acc:Q8NEY3]		TESTIS	44	20562	0	39147	4.13059e-21	ND
ENST00000265224	7	q31.31	Ankyrin repeat domain protein 7 (Testis-specific protein TSA806). [Source:SWISSPROT;Acc:Q92527]		TESTIS	36	20562	0	39147	2.10955e-17	ND
ENST00000250474	14	q11.2	Ribonuclease pancreatic precursor (EC 3.1.27.5) (RNase 1) (RNase A) (RNase UpI-1) (RIB-1). [Source:SWISSPROT;Acc:P07998]		TESTIS	32	20562	0	39147	1.50642e-15	ND
ENST00000324225	11	q23.3	NULL		TESTIS	30	20562	0	39147	1.27274e-14	ND
ENST00000262648	X	p22.31	Anosmin 1 precursor (Kallmann syndrome protein) (Adhesion molecule- like X-linked). [Source:SWISSPROT;Acc:P23352]		TESTIS	28	20562	0	39147	1.07517e-13	ND
ENST00000312799	3	q25.32	Myeloid leukemia factor 1 (Myelodysplasia-myeloid leukemia factor 1). [Source:SWISSPROT;Acc:P58340]		TESTIS	24	20562	0	39147	7.6699e-12	ND
ENST00000224167	9	q34.3	Prostaglandin-H2 D-isomerase precursor (EC 5.3.99.2) (Lipocalin-type prostaglandin D synthase) (Glutathione-independent PGD synthetase) (Prostaglandin-D synthase) (PGD2 synthase) (PGDS2) (PGDS) (Beta-trace protein) (Cerebrin 28). [Source:SWISSPROT;Acc:P41222]		TESTIS	23	20562	0	39147	2.22886e-11	ND
ENST00000265665	9	q34.3	Neural proliferation differentiation and control protein-1 precursor (NPDC-1 protein). [Source:SWISSPROT;Acc:Q9NQX5]		TESTIS	21	20562	0	39147	1.88203e-10	ND
ENST00000300036	16	p13.11	Myosin heavy chain, smooth muscle isoform (SMMHC). [Source:SWISSPROT;Acc:P35749]		TESTIS	21	20562	0	39147	1.88203e-10	ND
ENST00000322080	17	p13.2	testes development-related NYD-SP20. [Source:RefSeq;Acc:NM_032598]		TESTIS	21	20562	0	39147	1.88203e-10	ND
ENST00000307588	4	q35.1	NULL		TESTIS	20	20562	0	39147	5.46863e-10	ND
ENST00000255407	1	q32.1	Jumonji, AT rich interactive domain 1B (RBP2-like); putative DNA/chromatin binding motif. [Source:RefSeq;Acc:NM_006618]		TESTIS	19	20562	0	39147	1.58897e-09	ND
ENST00000300527	21	q22.3	Collagen alpha 2(VI) chain precursor. [Source:SWISSPROT;Acc:P12110]		TESTIS	19	20562	0	39147	1.58897e-09	ND
ENST00000257430	5	q22.2	Adenomatous polyposis coli protein (APC protein). [Source:SWISSPROT;Acc:P25054]		TESTIS	18	20562	0	39147	4.61679e-09	ND
ENST00000253332	6	q25.1	A-kinase anchor protein 12 (A-kinase anchor protein 250 kDa) (AKAP 250) (Myasthenia gravis autoantigen gravin). [Source:SWISSPROT;Acc:Q02952]		TESTIS	18	20562	0	39147	4.61679e-09	ND
ENST00000283376	1	q32.3	NULL		TESTIS	17	20562	0	39147	1.34138e-08	ND
ENST00000248992	22	q11.23	POM121-like protein. [Source:RefSeq;Acc:NM_014549]		TESTIS	17	20562	0	39147	1.34138e-08	ND
ENST00000262861	1	q42.2	NULL		TESTIS	16	20562	0	39147	3.89715e-08	ND
ENST00000325127	12	q12	Twinfilin 1 (A6 protein) (Protein tyrosine kinase 9). [Source:SWISSPROT;Acc:Q12792]		TESTIS	16	20562	0	39147	3.89715e-08	ND
ENST00000261510	4	q32.3	Carboxypeptidase H precursor (EC 3.4.17.10) (CPH) (Carboxypeptidase E) (CPE) (Enkephalin convertase) (Prohormone processing carboxypeptidase). [Source:SWISSPROT;Acc:P16870]		TESTIS	15	20562	0	39147	1.13222e-07	ND
ENST00000263384	19	p13.12	family with sequence similarity 32, member A. [Source:RefSeq;Acc:NM_014077]		TESTIS	15	20562	0	39147	1.13222e-07	ND
ENST00000223357	7	p13	adipocyte enhancer binding protein 1 precursor; AE-binding protein 1; aortic carboxypeptidase-like protein. [Source:RefSeq;Acc:NM_001129]		TESTIS	14	20562	0	39147	3.28925e-07	ND
ENST00000324873	16	p12.1	Protein p8 (Candidate of metastasis 1). [Source:SWISSPROT;Acc:O60356]		TESTIS	14	20562	0	39147	3.28925e-07	ND
ENST00000225737	17	p11.2	A kinase anchor protein 10, mitochondrial precursor (Protein kinase A anchoring protein 10) (PRKA10) (Dual specificity A-Kinase anchoring protein 2) (D-AKAP-2). [Source:SWISSPROT;Acc:O43572]		TESTIS	14	20562	0	39147	3.28925e-07	ND
