# Supplementary material for: Bioinformatic screening of human ESTs for differentially expressed genes in normal and tumor tissues
Source: BMC Genomics. 2006 Apr 26;7:94. doi: 10.1186/1471-2164-7-94 (PMC1459866; doi:10.1186/1471-2164-7-94)
Supplement: Additional File 5 — Consistent candidates in multiple tissues. Genes whose transcripts varied significantly and consistently in abundance in at least two different tissues. [file 1471-2164-7-94-S5.xls]

## Sheet: Feuil1
Description			SKIN	BRAIN	BLOOD	MAMMARY GLAND	PLACENTA	LUNG	LIVER	TESTIS	EYE	COLON	BONE	MUSCLE	PROSTATE	STOMACH	LYMPH
ENST00000260863	Beta-microseminoprotein precursor (PSP-94)									1.34714e-07						4.85453e-10
ENST00000304930	Bisphosphoglycerate mutase				1.93231e-07		1.72279e-10
ENST00000215909	Galectin-1										4.76449e-11						2.76237e-07
ENST00000292899	Hemoglobin epsilon chain		1.26329e-11	2.04003e-14			3.93214e-24	3.91551e-14	3.73019e-46
ENST00000209718	Keratin, type I cytoskeletal 23 (Cytokeratin 23)					5.1589e-10	5.13286e-09
ENST00000288332	NULL (GPX3 GLUTATHIONE PEROXIDASE IPR000889)						3.35815e-09				1.48044e-41
ENST00000321777	NULL (Q8N0T1 UNKNOWN)		1.16113e-07			5.98024e-08
ENST00000224167	Prostaglandin-H2 D-isomerase precursor									2.22886e-11	8.36492e-26
ENST00000296271	Rhodopsin (Opsin 2)										9.67575e-30			1.34714e-07
ENST00000295897	Serum albumin precursor							2.06857e-15						4.35015e-08
ENST00000261024	solute carrier family 40 (iron-regulated transporter), ferroportin 1						2.3367e-07							7.98189e-09
ENST00000278968	Transgelin (22 kDa actin-binding protein)						5.13286e-09				4.4111e-09
ENST00000274242	60S ribosomal protein L37		5.37686e-48		8.54533e-65
ENST00000311111	60S ribosomal protein L38		3.35417e-44		5.73391e-29								7.79008e-54
ENST00000298289	60S ribosomal protein L44 (L36a)		2.46233e-12		1.03413e-09
ENST00000295137	Actin, gamma-enteric smooth muscle							8.54909e-08				1.34666e-36
ENST00000257430	Adenomatous polyposis coli protein (APC protein)			5.86289e-13						4.61679e-09
ENST00000227251	Alpha crystallin B chain		9.73676e-09			2.76757e-16	6.54445e-08				1.47798e-10			3.52782e-20
ENST00000259396	Alpha-1-acid glycoprotein 1 precursor (AGP-1/OMD-1)							5.02161e-09	3.09531e-100
ENST00000318602	Alpha-2-macroglobulin precursor						8.38833e-16	1.38316e-29							1.14405e-16
ENST00000263574	Amyloid-like protein 2 precursor (CDEI-box binding protein)		3.56906e-09				1.06464e-16
ENST00000300688	ATP synthase g chain, mitochondrial		8.57245e-26		1.1139e-09							6.66739e-08		7.65526e-08
ENST00000299918	Beta-2-microglobulin precursor (HDCMA22P)				5.56079e-95			1.34199e-100
ENST00000317296	Cohesin subunit SA-3			8.61302e-08											3.27247e-10
ENST00000225964	Collagen alpha 1(I) chain precursor						5.78069e-12				3.22983e-31		3.46079e-81
ENST00000297268	Collagen alpha 2(I) chain precursor		9.73676e-09				1.52884e-07			7.72007e-09	1.11707e-33		2.97153e-71
ENST00000331242	cyclin D binding myb-like transcription factor 1			4.06799e-08		1.69283e-09
ENST00000300177	cysteine knot superfamily 1, BMP antagonist 1; gremlin		3.63311e-07					2.23693e-07					5.4952e-24
ENST00000297564	Cytochrome c oxidase polypeptide VIc precursor		1.9296e-29									2.97175e-10
ENST00000253484	Cytochrome c oxidase polypeptide VIIb		1.31282e-18									2.57563e-08
ENST00000247655	Cytochrome c oxidase polypeptide VIIc, mitochondrial precursor		1.44165e-24											4.17563e-13
ENST00000265177	DC2 protein			2.58958e-23				2.05364e-09
ENST00000228330	Decorin precursor (Bone proteoglycan II)						5.78069e-12	2.04689e-17	5.52629e-07
ENST00000252349	Diamine acetyltransferase						9.94076e-15	8.10313e-72
ENST00000256951	Epithelial membrane protein-1 (CL-20/B4B protein)					2.12239e-09		1.36011e-08
ENST00000295633	Follistatin-related protein 1 precursor						3.57144e-07				4.08198e-07
ENST00000251595	Hemoglobin alpha chain		1.52306e-20			2.23744e-16	2.535e-112	2.10287e-10	1.24491e-35				2.35583e-35	1.34714e-07
ENST00000244480	Histone H4				4.62386e-101								1.867e-94
ENST00000328980	HLA class II histocompatibility antigen, DR-1 beta chain precursor							1.32644e-18								2.75775e-12
ENST00000009530	HLA class II histocompatibility antigen, gamma chain (CD74 antigen)					1.71965e-28					4.08198e-07					4.70662e-37
ENST00000319402	Ig alpha-1 chain C region					7.95831e-34					4.08198e-07					9.07036e-154
ENST00000322032	Ig alpha-2 chain C region					3.55992e-15										2.54757e-27
ENST00000303153	Ig kappa chain C region							5.73382e-09								4.85453e-10	3.72727e-10
ENST00000321078	Ig kappa chain C region					9.85575e-53										2.08593e-77
ENST00000234474	Ig kappa chain V-I region Walker precursor							3.26303e-07									5.63508e-10
ENST00000304216	Ig kappa chain V-III region NG9 precursor															1.81862e-11	1.15081e-14
ENST00000283657	Ig kappa chain V-IV region precursor							3.90295e-07								2.09058e-07
ENST00000263198	Ig lambda chain C regions. [Source:SWISSPROT;Acc:P01842]											4.47317e-07				1.32793e-08	6.01814e-19
ENST00000258659	Integral membrane protein 2B						2.21722e-09			5.71173e-08
ENST00000281455	Long-chain-fatty-acid--CoA ligase 2		6.94589e-11						6.18876e-10
ENST00000266718	Lumican precursor						1.43528e-35	9.79473e-16
ENST00000228938	Matrix Gla-protein precursor (MGP)		4.15847e-07	3.94483e-12
ENST00000245185	Metallothionein-II (MT-II/2A)		7.02747e-11								1.36819e-08	1.27349e-07
ENST00000271420	Microsomal glutathione S-transferase 3		2.01623e-07	2.07863e-07
ENST00000300036	Myosin heavy chain, smooth muscle isoform									1.88203e-10		8.19953e-50
ENST00000301540	Myosin light chain 1, slow-twitch muscle A isoform		1.11939e-07					5.10069e-51
ENST00000217652	Myosin regulatory light chain 2, nonsarcomeric (Myosin RLC)					2.109e-63								9.10499e-28
ENST00000279022	Myosin regulatory light chain 2, smooth muscle isoform (RLC/LC20)					2.29554e-14					1.42211e-09	5.93834e-17
ENST00000285456	Myristoylated alanine-rich C-kinase substrate (PKCSL/80K-L protein)		2.88502e-19	4.44487e-11			2.18008e-16
ENST00000245424	NADH-ubiquinone oxidoreductase MWFE subunit		1.16872e-16											1.0714e-10
ENST00000259037	NADH-ubiquinone oxidoreductase SGDH subunit							2.22191e-08						1.40468e-08
ENST00000226078	NULL (no match)			2.38915e-11						1.10935e-15
ENST00000275616	NULL (no match)						1.82024e-15			4.47895e-07
ENST00000273550	NULL (Ferritin heavy chain).										8.91906e-18		1.5004e-14
ENST00000320788	NULL (no match)		2.12156e-44										1.57974e-07
ENST00000301522	Peroxiredoxin 2 (NKEF-B)		1.26475e-14		5.0649e-71
ENST00000294390	phosphatidic acid phosphatase type 2B						4.83825e-08								3.66834e-29
ENST00000223095	Plasminogen activator inhibitor-1 precursor (PAI-1)		5.66444e-11				3.78172e-12
ENST00000275080	Putative mucin core protein 24 precursor (CD164)					1.33377e-12	1.12518e-08
ENST00000258733	Putative transmembrane protein NMB precursor (glycoprotein HGFIN)					2.08298e-07	3.79006e-08
ENST00000250474	Ribonuclease pancreatic precursor (RNase A)							2.86358e-27		1.50642e-15
ENST00000257004	Skeletal muscle LIM-protein 1 (SLIM 1)											9.18584e-08		1.70627e-31
ENST00000249786	small EDRK-rich factor 2		1.11621e-62										3.7818e-30
ENST00000231061	SPARC precursor									3.1119e-20	1.03989e-31
ENST00000280356	Succinate dehydrogenase [ubiquinone] cytochrome B small subunit							6.33854e-11	1.27477e-18					1.65743e-12
ENST00000260356	Thrombospondin 1 precursor. [Source:SWISSPROT;Acc:P07996]							3.00191e-08					1.1073e-27
ENST00000237014	Transthyretin precursor (Prealbumin)								1.35343e-25		4.95079e-12
ENST00000330244	40S ribosomal protein S17						3.0082e-40	5.04522e-16
ENST00000268664	40S ribosomal protein S2 (S4) (LLREP3 protein)					9.14582e-46	7.02449e-156	1.74421e-94	6.36733e-27
ENST00000274065	40S ribosomal protein S3a						5.03528e-86		4.19218e-20
ENST00000301821	40S ribosomal protein SA (P40)						2.03547e-66					1.40197e-11
ENST00000298087	54 kDa nuclear RNA- and DNA-binding protein (p54nrb)			5.55988e-26			7.85497e-26							1.75267e-26
ENST00000216146	60S ribosomal protein L3 (HIV-1 TAR RNA binding protein B)						3.61162e-68			2.92065e-31				6.82137e-80
ENST00000277425	60S ribosomal protein L7a (PLA-X polypeptide)					6.12539e-18	5.37735e-46
ENST00000331925	Actin, cytoplasmic 2 (Gamma-actin)								2.07262e-56					8.09628e-189
ENST00000272102	ADP-ribosylation factor 1													1.12635e-07		4.25673e-07
ENST00000234590	Alpha enolase								2.34658e-50	1.07453e-09				2.1155e-24
ENST00000233154	Cytoplasmic protein NCK2		4.2125e-10				6.31405e-08
ENST00000263367	E1B-55kDa-associated protein 5 isoform a		3.06672e-09											3.98169e-11
ENST00000293831	Eukaryotic initiation factor 4A-I (eIF4A-I)								3.90823e-14					8.94565e-14
ENST00000316486	Fascin (Singed-like protein)			6.41825e-19										2.07389e-12
ENST00000256442	G2/mitotic-specific cyclin B1						8.53271e-18							8.98595e-08
ENST00000229239	Glyceraldehyde 3-phosphate dehydrogenase, liver (GAPDH)		4.02536e-191				6.49716e-137		1.0034e-51
ENST00000333261	Heterogeneous nuclear ribonucleoprotein A1					2.36737e-07	1.81868e-35			1.79148e-23				4.13068e-29
ENST00000271095	Histone deacetylase 1 (HD1)					4.90932e-17										1.0789e-12
ENST00000326739	Inosine-5'-monophosphate dehydrogenase 2						1.44318e-30							5.68674e-09
ENST00000330017	Interleukin-1 receptor-associated kinase 1 (IRAK-1)		1.33325e-08	1.02779e-07
ENST00000229319	L-lactate dehydrogenase B chain (LDH-B/H)						1.36707e-118			2.43578e-09
ENST00000296930	Nucleophosmin (NPM)						1.42161e-33			9.09435e-36
ENST00000332289	NULL (40S RIBOSOMAL SA/S2)					1.41905e-12	3.73835e-71			7.02759e-16				6.12222e-24
ENST00000330967	NULL (no match)						7.46464e-12			7.21636e-10				1.13331e-15
ENST00000330170	NULL (no match)									9.58344e-22				4.48521e-25
ENST00000327620	NULL (NUCLEOPHOSMIN IPR004301)						2.1763e-33			3.09674e-37			4.68825e-39
ENST00000312288	NULL (RNA HELICASE IPR001650/1410 DEAD/DEAH box helicase)								5.40818e-09					1.25684e-09
ENST00000305473	NULL (UNKNOWN)									3.30693e-10				7.12794e-18
ENST00000244636	NULL (IPR002130 Peptidyl-prolyl cis-trans isomerase, cyclophilin type)						2.85903e-18							3.2541e-09
ENST00000319622	Pyruvate kinase, M1 isozyme		5.79054e-68						7.8569e-36							1.02213e-11
ENST00000295688	T-complex protein 1, gamma subunit (TCP-1-gamma)													9.74912e-18	1.12257e-09
ENST00000309003	Tubulin alpha-1 chain									5.63696e-33				4.98401e-123		1.12756e-23
ENST00000259925	Tubulin beta-5 chain								4.45128e-30	3.40626e-28
ENST00000238272	WD repeat domain 34						2.3169e-08	5.20845e-07
ENST00000241454	60S ribosomal protein L21						6.95363e-13			3.80873e-07
ENST00000262584	60S ribosomal protein L8		6.3665e-21			1.6107e-07	1.35641e-18		9.0535e-10					2.75169e-10
ENST00000247550	BA526D8.2 (Novel protein similar to KIAA1074)		4.08469e-15	9.32759e-14			2.81552e-22
ENST00000263167	D-3-phosphoglycerate dehydrogenase						9.69535e-18							8.94418e-13			3.07663e-25
ENST00000265056	DNA replication licensing factor MCM2 (Nuclear protein BM28)			1.24986e-08										7.4688e-10
ENST00000053867	Granulins precursor (Proepithelin)		3.01786e-17		3.03953e-07
ENST00000266027	Guanine nucleotide-binding protein G(i), alpha-2 subunit		1.57317e-07		6.26099e-11
ENST00000311487	High mobility group protein HMG-I/HMG-Y		4.2412e-11	6.80633e-09			4.26098e-43
ENST00000271963	keratin, hair, basic, 1; hard keratin, type II, 1					3.33855e-09							3.94833e-07
ENST00000269905	Lon protease homolog, mitochondrial precursor		6.55675e-09						1.25664e-07
ENST00000262027	Methionyl-tRNA synthetase						3.46565e-07							7.01503e-34
ENST00000216181	Myosin heavy chain, nonmuscle type A			5.77175e-08	2.46834e-14				1.40308e-08
ENST00000222956	NULL (HETEROGENEOUS NUCLEAR RIBONUCLEOPROTEIN IPR000504)									2.2369e-24				1.27227e-27
ENST00000331870	NULL (60S RIBOSOMAL L7A)			1.02384e-34		9.97358e-13	4.6526e-25	2.1213e-27	2.02681e-10					4.76641e-31
ENST00000333792	NULL (NUCLEOPHOSMIN IPR004301)						3.19163e-14			5.26056e-25			7.47213e-10		4.842e-12
ENST00000188376	Phosphate carrier protein, mitochondrial precursor (PTP)						2.81007e-51	2.10087e-23	7.27107e-13						7.99787e-10
ENST00000305061	Phosphoglycerate mutase 1				1.10685e-27		1.53228e-31
ENST00000055077	Replication factor C 40 kDa subunit (A1 40 kDa subunit)			5.08479e-08			2.3139e-11							2.15723e-08
ENST00000328923	Serine hydroxymethyltransferase, mitochondrial precursor							1.32676e-10						5.75286e-128
ENST00000303103	Small nuclear ribonucleoprotein associated proteins B and B' (snRNP-B)		1.61089e-19				2.67297e-27							2.15723e-08
