# Supplementary material for: Bioinformatic screening of human ESTs for differentially expressed genes in normal and tumor tissues
Source: BMC Genomics. 2006 Apr 26;7:94. doi: 10.1186/1471-2164-7-94 (PMC1459866; doi:10.1186/1471-2164-7-94)
Supplement: Additional File 6 — Tissue specific candidates. Genes whose transcripts exhibited tissue-specific differential expression in normal versus tumor libraries. [file 1471-2164-7-94-S6.xls]

## Sheet: Feuil1
Tissue	Ensembl ID	Description		P value
BLOOD	ENST00000221209	BCL2/adenovirus E1B 19-kDa protein-interacting protein 3 like (NIP3L)		1.15252e-43
	ENST00000289371	Translation initiation factor IF-2		5.64531e-27
	ENST00000263258	Ferritin light chain		7.77559e-133
	ENST00000296417	Histone H2A.z		2.41309e-28
	ENST00000225275	Myeloperoxidase precursor		8.392e-74
	ENST00000215071	26S proteasome non-ATPase regulatory subunit 8/S14		2.2114e-22
	ENST00000310911	Neutrophil defensin precursor (HNP-1/2)		3.2458e-36
	ENST00000262865	Bactericidal permeability-increasing protein precursor (BPI/CAP 57)		3.79528e-21
BONE	ENST00000332183	mitochondrial ribosomal protein L41		5.07546e-14
	ENST00000265131	Tenascin precursor		2.14448e-08
	ENST00000305989	DJ681N20.2 (Novel protein similar to ferritin, light polypeptide		3.12259e-14
	ENST00000222271	Cartilage oligomeric matrix protein precursor (COMP)		4.03987e-14
	ENST00000287603	Prothymosin alpha		1.22884e-09
	ENST00000312456	Ig kappa chain V-II region GM607 precursor		1.30603e-07
	ENST00000044462	Proteasome subunit alpha type 4 (component C9)		2.73063e-07
BRAIN	ENST00000247271	Oligodendrocyte-myelin glycoprotein precursor		9.05966e-28
	ENST00000286452	Neuronal kinesin heavy chain 1 (NKHC 5A)		3.28795e-19
	ENST00000261918	Semaphorin 7A precursor (Semaphorin L/K1/CD108)		3.14032e-53
	ENST00000264959	Serine/threonine protein phosphatase 2A (subunit B, B55/R2-gamma)		1.88275e-51
	ENST00000255029	brevican isoform 1; chondroitin sulfate proteoglycan BEHAB		7.14238e-41
	ENST00000312604	over-expressed breast tumor protein		1.84815e-23
	ENST00000265172	Complement factor I precursor (C3B/C4B inactivator)		4.82312e-36
	ENST00000322395	14-3-3 protein sigma		1.37028e-17
COLON	ENST00000300039	Myosin heavy chain, smooth muscle isoform (SMMHC)		2.86541e-09
	ENST00000252601	cross-immune reaction antigen PCIA1		2.26884e-07
	ENST00000300026	Peptidyl-prolyl cis-trans isomerase B precursor (Cyclophilin B)		1.55651e-170
	ENST00000273074	Desmin		5.19205e-26
	ENST00000227378	Heat shock cognate 71 kDa protein		2.12633e-21
EYE	ENST00000228811	Proline-rich protein 4 precursor (Lacrimal proline-rich protein)		2.50345e-24
	ENST00000291554	Alpha crystallin A chain		2.41283e-23
	ENST00000252725	ARP2/3 complex 41 kDa subunit (P41-ARC)		6.36117e-09
	ENST00000236671	Cathepsin D precursor		3.20358e-08
	ENST00000282050	ATP synthase alpha chain, mitochondrial precursor		0
	ENST00000233084	ATP-dependent helicase DDX1 (DEAD-box protein 1)		4.69691e-22
	ENST00000271558	Retinoic acid-binding protein II, cellular (CRABP-II)		5.62973e-17
	ENST00000250087	Aryl-hydrocarbon interacting protein-like 1		4.59236e-12
LIVER	ENST00000311190	Serum amyloid A protein precursor (SAA)		2.57706e-88
	ENST00000256733	serum amyloid A2		1.10062e-56
	ENST00000302037	Fibrinogen gamma chain precursor (PRO2061)		2.21887e-284
	ENST00000302053	Fibrinogen alpha/alpha-E chain precursor		5.51889e-116
	ENST00000320381	Fructose-bisphosphate aldolase A		6.66786e-23
	ENST00000224237	Vimentin		3.31782e-22
	ENST00000250383	Dehydrogenase/reductase SDR family member 2 (HEP27 protein)		1.93302e-21
	ENST00000217426	Adenosylhomocysteinase (AdoHcyase)		3.02468e-10
LUNG	ENST00000276297	Rho-GTPase-activating protein 7 (Dlc-1)		1.32644e-18
	ENST00000306037	Advanced glycosylation end product-specific receptor precursor		1.32644e-18
	ENST00000263228	ubiquitin-conjugating enzyme UBC3B		2.05045e-50
	ENST00000324545	Ubiquitin carboxyl-terminal hydrolase FAF-X		8.66651e-41
	ENST00000225740	Aldehyde dehydrogenase, dimeric NADP-preferring (ALDH class 3)		3.335e-11
	ENST00000310118	26S proteasome non-ATPase regulatory subunit 2		1.01278e-09
	ENST00000311218	NULL (60S RIBOSOMAL L29 IPR002673 Ribosomal L29e protein)		1.54486e-07
LYMPH	ENST00000332976	Wolf-Hirschhorn syndrome candidate 1 protein isoform 1		4.47646e-15
	ENST00000302261	sprouty-related protein with EVH-1 domain 2		1.62691e-08
	ENST00000264868	NULL (NP_056002 UNKNOWN)		1.90747e-21
	ENST00000304187	Ig kappa chain V-III region CLL precursor (Rheumatoid factor)		6.01396e-11
	ENST00000225972	NULL ( IPR005819/1611/2416: Histone H5/Leucine-rich /secretion pathway H)		2.41374e-14
	ENST00000263737	Tetratricopeptide repeat protein 7 (TPR repeat protein 7)		5.61294e-10
	ENST00000321897	NULL (IPR002303/1412/2300 Aminoacyl-tRNA synthetase)		1.66459e-09
	ENST00000175506	Asparagine synthetase (TS11 cell cycle control protein)		7.30769e-09
MAMMARY GLAND	ENST00000326227	Macrophage metalloelastase precursor (MMP-12)		1.08461e-15
	ENST00000328432	Protein phosphatase inhibitor 2 (IPP-2)		3.83482e-14
	ENST00000331357	Ig lambda chain C regions		1.98547e-21
	ENST00000295522	Claudin-1		6.37212e-21
	ENST00000326003	Kallikrein 3 (PSA)		1.81417e-34
	ENST00000323803	SAM pointed domain containing Ets transcription factor		1.23195e-30
	ENST00000265149	NULL (HOMOLOG CLATHRIN COAT ASSOCIATED AP47)		2.54737e-17
	ENST00000323636	MTO1 protein homolog (CGI-02)		6.74956e-16
MUSCLE	ENST00000304219	Myosin light chain 1		5.2152e-42
	ENST00000309889	Telethonin (Titin cap protein)		4.35857e-37
	ENST00000262833	Myoglobin		1.67006e-97
	ENST00000291901	Troponin T		1.41621e-82
	ENST00000250003	Myoblast determination protein 1 (Myogenic factor 3)		1.43469e-22
	ENST00000258091	T-complex protein 1, eta subunit (HIV-1 Nef interacting protein)		8.5746e-16
	ENST00000303887	DNA replication licensing factor MCM7 (CDC47 homolog)		6.87391e-18
	ENST00000262976	Phosphatidylinositol 3,4,5-trisphosphate-dependent Rac exchanger 1		3.09368e-14
PLACENTA	ENST00000222543	Tissue factor pathway inhibitor 2 precursor (Placental protein 5)		7.80229e-101
	ENST00000238344	Pappalysin-1 precursor (PAPP-A)		2.36686e-94
	ENST00000301408	Choriogonadotropin beta chain precursor (CG-beta)		2.75164e-21
	ENST00000262004	Legumain precursor		9.66262e-16
	ENST00000268664	40S ribosomal protein S2 (S4) (LLREP3 protein)		7.02449e-156
	ENST00000301072	Tubulin alpha-6 chain		1.31753e-29
	ENST00000326158	Collagen alpha 3(IX) chain precursor		8.38682e-18
	ENST00000270172	DNA (cytosine-5)-methyltransferase 3-like		1.70521e-15
PROSTATE	ENST00000244069	Semenogelin I protein precursor		2.9545e-77
	ENST00000310212	Tubulin tyrosine ligase-like protein HOTTL (HQP0207)		1.2286e-37
	ENST00000296755	Microtubule-associated protein 1B (MAP 1B)		3.32839e-30
	ENST00000313571	homolog of yeast TIM14 isoform a		6.75363e-30
	ENST00000262030	ATP synthase beta chain, mitochondrial precursor		4.80967e-07
	ENST00000315127	NULL (IPR004443 YjeF-related protein)		1.9079e-15
	ENST00000282199	NULL (HYPOTHETICAL ATP/GTP BINDING SITE A P LOOP PROTEIN)		5.50641e-15
SKIN	ENST00000289906	Apolipoprotein A-II precursor (Apo-AII) (ApoA-II)		5.72659e-29
	ENST00000204307	NADH-ubiquinone oxidoreductase AGGG subunit, mitochondrial		4.57429e-18
	ENST00000257261	fatty acid desaturase 2		1.36776e-71
	ENST00000323496	thymosin-like 6		2.14356e-66
	ENST00000329835	Melanocyte protein Pmel 17 precursor (ME20M/ME20S antigen)		5.1048e-66
	ENST00000263867	Macrophage capping protein (Actin-regulatory protein CAP-G)		6.78052e-34
	ENST00000291700	S-100 protein, beta chain		6.23478e-11
	ENST00000331803	Uridine phosphorylase 1		2.93825e-09
STOMACH	ENST00000264498	Heparin-binding growth factor 2 precursor (HBGF-2/BFGF)		7.89508e-28
	ENST00000304093	Pancreatitis-associated protein 1 precursor		5.55487e-27
	ENST00000312355	Pepsinogen		6.20845e-120
	ENST00000238983	Triacylglycerol lipase, gastric precursor		3.12299e-118
	ENST00000227157	L-lactate dehydrogenase A chain		4.78121e-33
	ENST00000216281	Heat shock protein HSP 90-alpha (HSP 86)		1.56961e-15
	ENST00000256643	Prostaglandin F2 receptor negative regulator precursor (CD9P-1)		1.23732e-21
	ENST00000215631	Growth arrest and DNA-damage-inducible protein GADD45 beta		3.24854e-15
TESTIS	ENST00000312511	Sperm protamine P1 (Cysteine-rich protamine)		1.15288e-39
	ENST00000241808	Sperm histone P2 precursor (Protamine P2)		1.73152e-35
	ENST00000304434	homolog of yeast polyunsaturated fatty acid elongation enzyme 2		7.82344e-15
	ENST00000219794	[3-methyl-2-oxobutanoate dehydrogenase] kinase, mitochondrial		3.75389e-13
	ENST00000311135	BLOCK 23		1.99473e-33
	ENST00000262746	Peroxiredoxin 1 (PAG/NKEF-A)		4.01415e-25
	ENST00000312137	Lymphoid-restricted membrane protein		2.29025e-11
	ENST00000322819	zinc finger, CCHC domain containing 7		4.41284e-10
